# Supplementary material for: Subventricular Zone‐on‐a‐Chip: A Model to Study Neurogenesis Disruption in Neonatal Intraventricular Hemorrhage
Source: Adv Sci (Weinh). 2025 Oct 24;13(3):e02145. doi: 10.1002/advs.202502145 (PMC12806495; doi:10.1002/advs.202502145)
Supplement: Supplementary file 3 — Supplemental Video 1‐5 [file ADVS-13-e02145-s004.zip]

Archive with 5 entries (5 files):
- supplementaryvideo5-vascular48-hphalloidinredvecadgrreen.mp4
- Supplementary Video1. SVZ-o-a-chip, turn around X (48h).wmv
- Supplementary Video2. Svz-on-a-chip turn around Y (48h).wmv
- supplementaryvideo3-neuralchannel48hdapibluephalloidinred.mp4
- supplementaryvideo4-innerchannel48hdapibluephalloidinred.mp4
