# Supplementary material for: Subventricular Zone‐on‐a‐Chip: A Model to Study Neurogenesis Disruption in Neonatal Intraventricular Hemorrhage
Source: Adv Sci (Weinh). 2025 Oct 24;13(3):e02145. doi: 10.1002/advs.202502145 (PMC12806495; doi:10.1002/advs.202502145)
Supplement: Supplementary file 6 — Supplemental DataFile [file ADVS-13-e02145-s002.zip]

Archive with 7 entries (7 files):
- Supplementary File 3. Enrichment HFA DEG lists.xlsx
- Supplementary File 4. Oxy and Met HBMEC DEG lists.xlsx
- Supplementary File 5. Comp Oxy and Met HBMEC DEG lists.xlsx
- Supplementary File 6. Enrichment HBMEC DEG lists.xlsx
- Supplementary File 7..docx
- Supplementary File 1. Oxy and Met HFA DEG lists.xlsx
- Supplementary File 2. Comparisons Oxy and Met HFA DEG lists.xlsx
