# Supplementary material for: Subventricular Zone‐on‐a‐Chip: A Model to Study Neurogenesis Disruption in Neonatal Intraventricular Hemorrhage
Source: Adv Sci (Weinh). 2025 Oct 24;13(3):e02145. doi: 10.1002/advs.202502145 (PMC12806495; doi:10.1002/advs.202502145)
Supplement: Supplementary file 6 — Supplemental DataFile [file ADVS-13-e02145-s002.zip › Supplementary File 3. Enrichment HFA DEG lists.xlsx]

## Sheet:  UP Biological process (GO)
Enrichment Oxy ∩ Met HFA upregulated genes
#term ID	term description	observed gene count	background gene count	strength	false discovery rate	matching proteins in your network (IDs)	matching proteins in your network (labels)
GO:0070887	Cellular response to chemical stimulus	34	2609	0.59	2.21e-09	9606.ENSP00000009530,9606.ENSP00000216117,9606.ENSP00000226317,9606.ENSP00000244869,9606.ENSP00000262209,9606.ENSP00000263339,9606.ENSP00000263341,9606.ENSP00000264634,9606.ENSP00000264832,9606.ENSP00000265087,9606.ENSP00000274063,9606.ENSP00000280612,9606.ENSP00000280979,9606.ENSP00000285238,9606.ENSP00000296861,9606.ENSP00000304133,9606.ENSP00000306157,9606.ENSP00000306512,9606.ENSP00000307549,…	CD74,HMOX1,CXCL6,EREG,TRPA1,IL1A,IL1B,WNT5A,ICAM1,STC2,SFRP2,SLC7A11,AKAP6,ABCC3,TNFRSF21,SCG2,IL7R,CXCL8,NPTX1,NQO1,PDE4D,CCL20,PTGS1,PTGS2,CTSS,GCLM,CXCL1,MGST1,COLEC12,IL6,IL1R1,TIPARP,SOD2,CYP1B1
GO:0040017	Positive regulation of locomotion	18	570	0.97	3.67e-09	9606.ENSP00000009530,9606.ENSP00000216117,9606.ENSP00000259486,9606.ENSP00000263339,9606.ENSP00000263341,9606.ENSP00000264634,9606.ENSP00000264832,9606.ENSP00000294489,9606.ENSP00000304133,9606.ENSP00000306512,9606.ENSP00000351671,9606.ENSP00000356438,9606.ENSP00000378177,9606.ENSP00000385675,9606.ENSP00000386380,9606.ENSP00000428340,9606.ENSP00000446252,9606.ENSP00000478561	CD74,HMOX1,ENPP2,IL1A,IL1B,WNT5A,ICAM1,PDPN,SCG2,CXCL8,CCL20,PTGS2,CEMIP,IL6,IL1R1,ANGPT1,SOD2,CYP1B1
GO:0002376	Immune system process	30	2121	0.63	5.88e-09	9606.ENSP00000009530,9606.ENSP00000216117,9606.ENSP00000226317,9606.ENSP00000245907,9606.ENSP00000259486,9606.ENSP00000263339,9606.ENSP00000263341,9606.ENSP00000264170,9606.ENSP00000264634,9606.ENSP00000264832,9606.ENSP00000274063,9606.ENSP00000294489,9606.ENSP00000296861,9606.ENSP00000304133,9606.ENSP00000306157,9606.ENSP00000306512,9606.ENSP00000319914,9606.ENSP00000345502,9606.ENSP00000351671,…	CD74,HMOX1,CXCL6,C3,ENPP2,IL1A,IL1B,KYNU,WNT5A,ICAM1,SFRP2,PDPN,TNFRSF21,SCG2,IL7R,CXCL8,TCIM,PDE4D,CCL20,CTSS,HLA-DRA,CXCL1,COLEC12,C1S,IL6,IL1R1,LACC1,TIPARP,ANGPT1,SOD2
GO:0002682	Regulation of immune system process	25	1438	0.72	5.98e-09	9606.ENSP00000009530,9606.ENSP00000216117,9606.ENSP00000226317,9606.ENSP00000239882,9606.ENSP00000244869,9606.ENSP00000245907,9606.ENSP00000263339,9606.ENSP00000263341,9606.ENSP00000264634,9606.ENSP00000264832,9606.ENSP00000280612,9606.ENSP00000296861,9606.ENSP00000306157,9606.ENSP00000306512,9606.ENSP00000319914,9606.ENSP00000345502,9606.ENSP00000351671,9606.ENSP00000357981,9606.ENSP00000378786,…	CD74,HMOX1,CXCL6,ELF1,EREG,C3,IL1A,IL1B,WNT5A,ICAM1,SLC7A11,TNFRSF21,IL7R,CXCL8,TCIM,PDE4D,CCL20,CTSS,HLA-DRA,COLEC12,C1S,IL6,IL1R1,LACC1,ANGPT1
GO:0030334	Regulation of cell migration	21	927	0.83	5.98e-09	9606.ENSP00000009530,9606.ENSP00000216117,9606.ENSP00000230538,9606.ENSP00000258526,9606.ENSP00000259486,9606.ENSP00000263339,9606.ENSP00000263341,9606.ENSP00000264634,9606.ENSP00000264832,9606.ENSP00000268459,9606.ENSP00000274063,9606.ENSP00000294489,9606.ENSP00000306512,9606.ENSP00000351671,9606.ENSP00000356438,9606.ENSP00000378177,9606.ENSP00000385675,9606.ENSP00000386380,9606.ENSP00000428340,…	CD74,HMOX1,LAMA4,PLXNC1,ENPP2,IL1A,IL1B,WNT5A,ICAM1,NKD1,SFRP2,PDPN,CXCL8,CCL20,PTGS2,CEMIP,IL6,IL1R1,ANGPT1,SOD2,CYP1B1
GO:0030335	Positive regulation of cell migration	17	529	0.98	5.98e-09	9606.ENSP00000009530,9606.ENSP00000216117,9606.ENSP00000259486,9606.ENSP00000263339,9606.ENSP00000263341,9606.ENSP00000264634,9606.ENSP00000264832,9606.ENSP00000294489,9606.ENSP00000306512,9606.ENSP00000351671,9606.ENSP00000356438,9606.ENSP00000378177,9606.ENSP00000385675,9606.ENSP00000386380,9606.ENSP00000428340,9606.ENSP00000446252,9606.ENSP00000478561	CD74,HMOX1,ENPP2,IL1A,IL1B,WNT5A,ICAM1,PDPN,CXCL8,CCL20,PTGS2,CEMIP,IL6,IL1R1,ANGPT1,SOD2,CYP1B1
GO:0040012	Regulation of locomotion	22	1032	0.8	5.98e-09	9606.ENSP00000009530,9606.ENSP00000216117,9606.ENSP00000230538,9606.ENSP00000258526,9606.ENSP00000259486,9606.ENSP00000263339,9606.ENSP00000263341,9606.ENSP00000264634,9606.ENSP00000264832,9606.ENSP00000268459,9606.ENSP00000274063,9606.ENSP00000294489,9606.ENSP00000304133,9606.ENSP00000306512,9606.ENSP00000351671,9606.ENSP00000356438,9606.ENSP00000378177,9606.ENSP00000385675,9606.ENSP00000386380,…	CD74,HMOX1,LAMA4,PLXNC1,ENPP2,IL1A,IL1B,WNT5A,ICAM1,NKD1,SFRP2,PDPN,SCG2,CXCL8,CCL20,PTGS2,CEMIP,IL6,IL1R1,ANGPT1,SOD2,CYP1B1
GO:0051716	Cellular response to stimulus	49	6357	0.36	7.30e-09	9606.ENSP00000009530,9606.ENSP00000216117,9606.ENSP00000222543,9606.ENSP00000225688,9606.ENSP00000226317,9606.ENSP00000244869,9606.ENSP00000245907,9606.ENSP00000258526,9606.ENSP00000262209,9606.ENSP00000263339,9606.ENSP00000263341,9606.ENSP00000264634,9606.ENSP00000264832,9606.ENSP00000265071,9606.ENSP00000265080,9606.ENSP00000265087,9606.ENSP00000268459,9606.ENSP00000274063,9606.ENSP00000280612,…	CD74,HMOX1,TFPI2,RASD1,CXCL6,EREG,C3,PLXNC1,TRPA1,IL1A,IL1B,WNT5A,ICAM1,CDH6,RASGRF2,STC2,NKD1,SFRP2,SLC7A11,AKAP6,ABCC3,PDPN,TNFRSF21,RGL1,SCG2,IL7R,CXCL8,NPTX1,NQO1,TCIM,PDE4D,CCL20,PTGS1,PTGS2,ADAM12,CTSS,GCLM,SVEP1,CXCL1,MGST1,COLEC12,IL6,IL1R1,LACC1,TIPARP,ANGPT1,SOD2,ANKS1B,CYP1B1
GO:0010033	Response to organic substance	32	2692	0.55	1.87e-08	9606.ENSP00000009530,9606.ENSP00000216117,9606.ENSP00000226317,9606.ENSP00000244869,9606.ENSP00000262209,9606.ENSP00000263339,9606.ENSP00000263341,9606.ENSP00000264170,9606.ENSP00000264634,9606.ENSP00000264832,9606.ENSP00000265087,9606.ENSP00000274063,9606.ENSP00000280612,9606.ENSP00000280979,9606.ENSP00000296861,9606.ENSP00000306157,9606.ENSP00000306512,9606.ENSP00000307549,9606.ENSP00000319788,…	CD74,HMOX1,CXCL6,EREG,TRPA1,IL1A,IL1B,KYNU,WNT5A,ICAM1,STC2,SFRP2,SLC7A11,AKAP6,TNFRSF21,IL7R,CXCL8,NPTX1,NQO1,PDE4D,CCL20,PTGS2,CTSS,GCLM,CXCL1,MGST1,COLEC12,IL6,IL1R1,TIPARP,SOD2,CYP1B1
GO:0034097	Response to cytokine	19	804	0.85	1.87e-08	9606.ENSP00000009530,9606.ENSP00000226317,9606.ENSP00000244869,9606.ENSP00000263339,9606.ENSP00000263341,9606.ENSP00000264170,9606.ENSP00000264634,9606.ENSP00000264832,9606.ENSP00000280979,9606.ENSP00000296861,9606.ENSP00000306157,9606.ENSP00000306512,9606.ENSP00000351671,9606.ENSP00000356438,9606.ENSP00000359258,9606.ENSP00000379110,9606.ENSP00000385675,9606.ENSP00000386380,9606.ENSP00000478561	CD74,CXCL6,EREG,IL1A,IL1B,KYNU,WNT5A,ICAM1,AKAP6,TNFRSF21,IL7R,CXCL8,CCL20,PTGS2,GCLM,CXCL1,IL6,IL1R1,CYP1B1
GO:0071310	Cellular response to organic substance	28	2019	0.62	1.87e-08	9606.ENSP00000009530,9606.ENSP00000226317,9606.ENSP00000244869,9606.ENSP00000262209,9606.ENSP00000263339,9606.ENSP00000263341,9606.ENSP00000264634,9606.ENSP00000264832,9606.ENSP00000265087,9606.ENSP00000274063,9606.ENSP00000280979,9606.ENSP00000296861,9606.ENSP00000306157,9606.ENSP00000306512,9606.ENSP00000307549,9606.ENSP00000345502,9606.ENSP00000351671,9606.ENSP00000356438,9606.ENSP00000357981,…	CD74,CXCL6,EREG,TRPA1,IL1A,IL1B,WNT5A,ICAM1,STC2,SFRP2,AKAP6,TNFRSF21,IL7R,CXCL8,NPTX1,PDE4D,CCL20,PTGS2,CTSS,GCLM,CXCL1,MGST1,COLEC12,IL6,IL1R1,TIPARP,SOD2,CYP1B1
GO:0023052	Signaling	43	5057	0.4	2.29e-08	9606.ENSP00000009530,9606.ENSP00000201031,9606.ENSP00000216117,9606.ENSP00000225688,9606.ENSP00000226317,9606.ENSP00000244869,9606.ENSP00000245907,9606.ENSP00000258526,9606.ENSP00000262209,9606.ENSP00000263339,9606.ENSP00000263341,9606.ENSP00000264634,9606.ENSP00000265071,9606.ENSP00000265080,9606.ENSP00000265087,9606.ENSP00000268459,9606.ENSP00000274063,9606.ENSP00000280979,9606.ENSP00000294489,…	CD74,TFAP2C,HMOX1,RASD1,CXCL6,EREG,C3,PLXNC1,TRPA1,IL1A,IL1B,WNT5A,CDH6,RASGRF2,STC2,NKD1,SFRP2,AKAP6,PDPN,TNFRSF21,RGL1,SCG2,IL7R,CXCL8,NPTX1,NQO1,NTN4,PDE4D,CCL20,PTGS2,ADAM12,CTSS,SVEP1,CXCL1,COLEC12,IL6,IL1R1,LACC1,TIPARP,ANGPT1,SOD2,ANKS1B,CYP1B1
GO:0050896	Response to stimulus	53	7835	0.31	2.29e-08	9606.ENSP00000009530,9606.ENSP00000216117,9606.ENSP00000222543,9606.ENSP00000225688,9606.ENSP00000226317,9606.ENSP00000244869,9606.ENSP00000245907,9606.ENSP00000258526,9606.ENSP00000259486,9606.ENSP00000262209,9606.ENSP00000263339,9606.ENSP00000263341,9606.ENSP00000264170,9606.ENSP00000264634,9606.ENSP00000264832,9606.ENSP00000265071,9606.ENSP00000265080,9606.ENSP00000265087,9606.ENSP00000268459,…	CD74,HMOX1,TFPI2,RASD1,CXCL6,EREG,C3,PLXNC1,ENPP2,TRPA1,IL1A,IL1B,KYNU,WNT5A,ICAM1,CDH6,RASGRF2,STC2,NKD1,SFRP2,SLC7A11,AKAP6,ABCC3,PDPN,TNFRSF21,RGL1,SCG2,IL7R,CXCL8,NPTX1,NQO1,TCIM,PDE4D,CCL20,PTGS1,PTGS2,ADAM12,CTSS,GCLM,SVEP1,HLA-DRA,CXCL1,MGST1,COLEC12,C1S,IL6,IL1R1,LACC1,TIPARP,ANGPT1,SOD2,ANKS1B,CYP1B1
GO:0007154	Cell communication	43	5165	0.4	4.14e-08	9606.ENSP00000009530,9606.ENSP00000201031,9606.ENSP00000216117,9606.ENSP00000225688,9606.ENSP00000226317,9606.ENSP00000244869,9606.ENSP00000245907,9606.ENSP00000258526,9606.ENSP00000262209,9606.ENSP00000263339,9606.ENSP00000263341,9606.ENSP00000264634,9606.ENSP00000265071,9606.ENSP00000265080,9606.ENSP00000265087,9606.ENSP00000268459,9606.ENSP00000274063,9606.ENSP00000280979,9606.ENSP00000294489,…	CD74,TFAP2C,HMOX1,RASD1,CXCL6,EREG,C3,PLXNC1,TRPA1,IL1A,IL1B,WNT5A,CDH6,RASGRF2,STC2,NKD1,SFRP2,AKAP6,PDPN,TNFRSF21,RGL1,SCG2,IL7R,CXCL8,NPTX1,NQO1,NTN4,PDE4D,CCL20,PTGS2,ADAM12,CTSS,SVEP1,CXCL1,COLEC12,IL6,IL1R1,LACC1,TIPARP,ANGPT1,SOD2,ANKS1B,CYP1B1
GO:0042221	Response to chemical	38	4010	0.45	4.14e-08	9606.ENSP00000009530,9606.ENSP00000216117,9606.ENSP00000226317,9606.ENSP00000244869,9606.ENSP00000258526,9606.ENSP00000259486,9606.ENSP00000262209,9606.ENSP00000263339,9606.ENSP00000263341,9606.ENSP00000264170,9606.ENSP00000264634,9606.ENSP00000264832,9606.ENSP00000265087,9606.ENSP00000274063,9606.ENSP00000280612,9606.ENSP00000280979,9606.ENSP00000285238,9606.ENSP00000296861,9606.ENSP00000304133,…	CD74,HMOX1,CXCL6,EREG,PLXNC1,ENPP2,TRPA1,IL1A,IL1B,KYNU,WNT5A,ICAM1,STC2,SFRP2,SLC7A11,AKAP6,ABCC3,TNFRSF21,SCG2,IL7R,CXCL8,NPTX1,NQO1,PDE4D,CCL20,PTGS1,PTGS2,CTSS,GCLM,CXCL1,MGST1,COLEC12,IL6,IL1R1,TIPARP,ANGPT1,SOD2,CYP1B1
GO:0007584	Response to nutrient	10	147	1.31	9.40e-08	9606.ENSP00000216117,9606.ENSP00000263339,9606.ENSP00000264170,9606.ENSP00000265087,9606.ENSP00000274063,9606.ENSP00000319788,9606.ENSP00000356438,9606.ENSP00000359258,9606.ENSP00000446252,9606.ENSP00000478561	HMOX1,IL1A,KYNU,STC2,SFRP2,NQO1,PTGS2,GCLM,SOD2,CYP1B1
GO:0051239	Regulation of multicellular organismal process	31	2749	0.53	1.13e-07	9606.ENSP00000009530,9606.ENSP00000216117,9606.ENSP00000226317,9606.ENSP00000230538,9606.ENSP00000239882,9606.ENSP00000244869,9606.ENSP00000245907,9606.ENSP00000258526,9606.ENSP00000259486,9606.ENSP00000263339,9606.ENSP00000263341,9606.ENSP00000264634,9606.ENSP00000265087,9606.ENSP00000274063,9606.ENSP00000280979,9606.ENSP00000294489,9606.ENSP00000296861,9606.ENSP00000306157,9606.ENSP00000306512,…	CD74,HMOX1,CXCL6,LAMA4,ELF1,EREG,C3,PLXNC1,ENPP2,IL1A,IL1B,WNT5A,STC2,SFRP2,AKAP6,PDPN,TNFRSF21,IL7R,CXCL8,NPTX1,TCIM,NTN4,PDE4D,PTGS2,ADAM12,HLA-DRA,IL6,IL1R1,LACC1,ANGPT1,CYP1B1
GO:0071345	Cellular response to cytokine stimulus	17	711	0.85	1.28e-07	9606.ENSP00000009530,9606.ENSP00000226317,9606.ENSP00000244869,9606.ENSP00000263339,9606.ENSP00000263341,9606.ENSP00000264634,9606.ENSP00000264832,9606.ENSP00000280979,9606.ENSP00000296861,9606.ENSP00000306157,9606.ENSP00000306512,9606.ENSP00000351671,9606.ENSP00000359258,9606.ENSP00000379110,9606.ENSP00000385675,9606.ENSP00000386380,9606.ENSP00000478561	CD74,CXCL6,EREG,IL1A,IL1B,WNT5A,ICAM1,AKAP6,TNFRSF21,IL7R,CXCL8,CCL20,GCLM,CXCL1,IL6,IL1R1,CYP1B1
GO:0006955	Immune response	22	1321	0.7	1.29e-07	9606.ENSP00000009530,9606.ENSP00000226317,9606.ENSP00000245907,9606.ENSP00000259486,9606.ENSP00000263339,9606.ENSP00000263341,9606.ENSP00000264170,9606.ENSP00000264634,9606.ENSP00000264832,9606.ENSP00000296861,9606.ENSP00000306157,9606.ENSP00000306512,9606.ENSP00000319914,9606.ENSP00000351671,9606.ENSP00000357981,9606.ENSP00000378786,9606.ENSP00000379110,9606.ENSP00000383115,9606.ENSP00000385035,…	CD74,CXCL6,C3,ENPP2,IL1A,IL1B,KYNU,WNT5A,ICAM1,TNFRSF21,IL7R,CXCL8,TCIM,CCL20,CTSS,HLA-DRA,CXCL1,COLEC12,C1S,IL6,IL1R1,LACC1
GO:0001817	Regulation of cytokine production	17	739	0.84	2.08e-07	9606.ENSP00000009530,9606.ENSP00000216117,9606.ENSP00000226317,9606.ENSP00000239882,9606.ENSP00000244869,9606.ENSP00000245907,9606.ENSP00000263339,9606.ENSP00000263341,9606.ENSP00000264634,9606.ENSP00000296861,9606.ENSP00000345502,9606.ENSP00000356438,9606.ENSP00000385675,9606.ENSP00000386380,9606.ENSP00000391747,9606.ENSP00000428340,9606.ENSP00000478561	CD74,HMOX1,CXCL6,ELF1,EREG,C3,IL1A,IL1B,WNT5A,TNFRSF21,PDE4D,PTGS2,IL6,IL1R1,LACC1,ANGPT1,CYP1B1
GO:0006979	Response to oxidative stress	13	368	1.02	2.29e-07	9606.ENSP00000216117,9606.ENSP00000262209,9606.ENSP00000263339,9606.ENSP00000265087,9606.ENSP00000280612,9606.ENSP00000319788,9606.ENSP00000354612,9606.ENSP00000356438,9606.ENSP00000359258,9606.ENSP00000379512,9606.ENSP00000385675,9606.ENSP00000446252,9606.ENSP00000478561	HMOX1,TRPA1,IL1A,STC2,SLC7A11,NQO1,PTGS1,PTGS2,GCLM,MGST1,IL6,SOD2,CYP1B1
GO:0002684	Positive regulation of immune system process	18	874	0.79	2.94e-07	9606.ENSP00000009530,9606.ENSP00000216117,9606.ENSP00000244869,9606.ENSP00000245907,9606.ENSP00000263339,9606.ENSP00000263341,9606.ENSP00000264634,9606.ENSP00000264832,9606.ENSP00000296861,9606.ENSP00000306157,9606.ENSP00000306512,9606.ENSP00000345502,9606.ENSP00000351671,9606.ENSP00000378786,9606.ENSP00000385035,9606.ENSP00000385675,9606.ENSP00000386380,9606.ENSP00000391747	CD74,HMOX1,EREG,C3,IL1A,IL1B,WNT5A,ICAM1,TNFRSF21,IL7R,CXCL8,PDE4D,CCL20,HLA-DRA,C1S,IL6,IL1R1,LACC1
GO:0002697	Regulation of immune effector process	13	383	1.01	3.32e-07	9606.ENSP00000009530,9606.ENSP00000216117,9606.ENSP00000226317,9606.ENSP00000245907,9606.ENSP00000263341,9606.ENSP00000264634,9606.ENSP00000264832,9606.ENSP00000306157,9606.ENSP00000378786,9606.ENSP00000385675,9606.ENSP00000386380,9606.ENSP00000391747,9606.ENSP00000428340	CD74,HMOX1,CXCL6,C3,IL1B,WNT5A,ICAM1,IL7R,HLA-DRA,IL6,IL1R1,LACC1,ANGPT1
GO:0009605	Response to external stimulus	28	2355	0.55	3.32e-07	9606.ENSP00000009530,9606.ENSP00000216117,9606.ENSP00000226317,9606.ENSP00000245907,9606.ENSP00000258526,9606.ENSP00000259486,9606.ENSP00000262209,9606.ENSP00000263339,9606.ENSP00000263341,9606.ENSP00000264170,9606.ENSP00000264634,9606.ENSP00000265087,9606.ENSP00000274063,9606.ENSP00000304133,9606.ENSP00000306157,9606.ENSP00000306512,9606.ENSP00000319788,9606.ENSP00000351671,9606.ENSP00000356438,…	CD74,HMOX1,CXCL6,C3,PLXNC1,ENPP2,TRPA1,IL1A,IL1B,KYNU,WNT5A,STC2,SFRP2,SCG2,IL7R,CXCL8,NQO1,CCL20,PTGS2,GCLM,CXCL1,COLEC12,C1S,IL6,LACC1,ANGPT1,SOD2,CYP1B1
GO:1901700	Response to oxygen-containing compound	23	1547	0.65	3.32e-07	9606.ENSP00000216117,9606.ENSP00000226317,9606.ENSP00000244869,9606.ENSP00000262209,9606.ENSP00000263339,9606.ENSP00000263341,9606.ENSP00000264170,9606.ENSP00000264634,9606.ENSP00000264832,9606.ENSP00000265087,9606.ENSP00000280979,9606.ENSP00000306512,9606.ENSP00000307549,9606.ENSP00000319788,9606.ENSP00000345502,9606.ENSP00000356438,9606.ENSP00000359258,9606.ENSP00000379110,9606.ENSP00000379512,…	HMOX1,CXCL6,EREG,TRPA1,IL1A,IL1B,KYNU,WNT5A,ICAM1,STC2,AKAP6,CXCL8,NPTX1,NQO1,PDE4D,PTGS2,GCLM,CXCL1,MGST1,COLEC12,IL6,SOD2,CYP1B1
GO:0048583	Regulation of response to stimulus	36	3931	0.44	3.36e-07	9606.ENSP00000009530,9606.ENSP00000216117,9606.ENSP00000226317,9606.ENSP00000239882,9606.ENSP00000244869,9606.ENSP00000245907,9606.ENSP00000263339,9606.ENSP00000263341,9606.ENSP00000264634,9606.ENSP00000264832,9606.ENSP00000265080,9606.ENSP00000268459,9606.ENSP00000274063,9606.ENSP00000280612,9606.ENSP00000280979,9606.ENSP00000296861,9606.ENSP00000303766,9606.ENSP00000304133,9606.ENSP00000306157,…	CD74,HMOX1,CXCL6,ELF1,EREG,C3,IL1A,IL1B,WNT5A,ICAM1,RASGRF2,NKD1,SFRP2,SLC7A11,AKAP6,TNFRSF21,HTRA3,SCG2,IL7R,CXCL8,NPTX1,TCIM,PDE4D,CCL20,PTGS2,CTSS,GCLM,HLA-DRA,COLEC12,C1S,IL6,IL1R1,LACC1,ANGPT1,SOD2,CYP1B1
GO:0006950	Response to stress	33	3358	0.47	4.91e-07	9606.ENSP00000009530,9606.ENSP00000216117,9606.ENSP00000222543,9606.ENSP00000226317,9606.ENSP00000244869,9606.ENSP00000245907,9606.ENSP00000262209,9606.ENSP00000263339,9606.ENSP00000263341,9606.ENSP00000264170,9606.ENSP00000264634,9606.ENSP00000265080,9606.ENSP00000265087,9606.ENSP00000280612,9606.ENSP00000294489,9606.ENSP00000304133,9606.ENSP00000306157,9606.ENSP00000306512,9606.ENSP00000319788,…	CD74,HMOX1,TFPI2,CXCL6,EREG,C3,TRPA1,IL1A,IL1B,KYNU,WNT5A,RASGRF2,STC2,SLC7A11,PDPN,SCG2,IL7R,CXCL8,NQO1,TCIM,CCL20,PTGS1,PTGS2,GCLM,CXCL1,MGST1,COLEC12,C1S,IL6,IL1R1,LACC1,SOD2,CYP1B1
GO:1901701	Cellular response to oxygen-containing compound	19	1057	0.73	6.46e-07	9606.ENSP00000226317,9606.ENSP00000262209,9606.ENSP00000263339,9606.ENSP00000263341,9606.ENSP00000264634,9606.ENSP00000264832,9606.ENSP00000280979,9606.ENSP00000306512,9606.ENSP00000307549,9606.ENSP00000319788,9606.ENSP00000345502,9606.ENSP00000356438,9606.ENSP00000359258,9606.ENSP00000379110,9606.ENSP00000379512,9606.ENSP00000383115,9606.ENSP00000385675,9606.ENSP00000446252,9606.ENSP00000478561	CXCL6,TRPA1,IL1A,IL1B,WNT5A,ICAM1,AKAP6,CXCL8,NPTX1,NQO1,PDE4D,PTGS2,GCLM,CXCL1,MGST1,COLEC12,IL6,SOD2,CYP1B1
GO:0010575	Positive regulation of vascular endothelial growth factor production	6	29	1.79	8.36e-07	9606.ENSP00000245907,9606.ENSP00000263339,9606.ENSP00000263341,9606.ENSP00000356438,9606.ENSP00000385675,9606.ENSP00000478561	C3,IL1A,IL1B,PTGS2,IL6,CYP1B1
GO:0050776	Regulation of immune response	17	844	0.78	1.03e-06	9606.ENSP00000009530,9606.ENSP00000216117,9606.ENSP00000239882,9606.ENSP00000244869,9606.ENSP00000245907,9606.ENSP00000263341,9606.ENSP00000264634,9606.ENSP00000296861,9606.ENSP00000306157,9606.ENSP00000345502,9606.ENSP00000357981,9606.ENSP00000378786,9606.ENSP00000383115,9606.ENSP00000385035,9606.ENSP00000385675,9606.ENSP00000386380,9606.ENSP00000391747	CD74,HMOX1,ELF1,EREG,C3,IL1B,WNT5A,TNFRSF21,IL7R,PDE4D,CTSS,HLA-DRA,COLEC12,C1S,IL6,IL1R1,LACC1
GO:0006954	Inflammatory response	14	538	0.89	1.40e-06	9606.ENSP00000216117,9606.ENSP00000226317,9606.ENSP00000245907,9606.ENSP00000263339,9606.ENSP00000263341,9606.ENSP00000304133,9606.ENSP00000306512,9606.ENSP00000351671,9606.ENSP00000354612,9606.ENSP00000356438,9606.ENSP00000379110,9606.ENSP00000385675,9606.ENSP00000386380,9606.ENSP00000391747	HMOX1,CXCL6,C3,IL1A,IL1B,SCG2,CXCL8,CCL20,PTGS1,PTGS2,CXCL1,IL6,IL1R1,LACC1
GO:0007166	Cell surface receptor signaling pathway	25	2040	0.56	1.71e-06	9606.ENSP00000009530,9606.ENSP00000226317,9606.ENSP00000244869,9606.ENSP00000245907,9606.ENSP00000258526,9606.ENSP00000262209,9606.ENSP00000263339,9606.ENSP00000263341,9606.ENSP00000264634,9606.ENSP00000265071,9606.ENSP00000268459,9606.ENSP00000274063,9606.ENSP00000296861,9606.ENSP00000306157,9606.ENSP00000306512,9606.ENSP00000345502,9606.ENSP00000351671,9606.ENSP00000357668,9606.ENSP00000363593,…	CD74,CXCL6,EREG,C3,PLXNC1,TRPA1,IL1A,IL1B,WNT5A,CDH6,NKD1,SFRP2,TNFRSF21,IL7R,CXCL8,PDE4D,CCL20,ADAM12,SVEP1,CXCL1,IL6,IL1R1,TIPARP,ANGPT1,ANKS1B
GO:0045765	Regulation of angiogenesis	11	288	1.06	1.77e-06	9606.ENSP00000216117,9606.ENSP00000245907,9606.ENSP00000259486,9606.ENSP00000263339,9606.ENSP00000263341,9606.ENSP00000264634,9606.ENSP00000274063,9606.ENSP00000306512,9606.ENSP00000357668,9606.ENSP00000385675,9606.ENSP00000478561	HMOX1,C3,ENPP2,IL1A,IL1B,WNT5A,SFRP2,CXCL8,ADAM12,IL6,CYP1B1
GO:0043066	Negative regulation of apoptotic process	17	891	0.76	1.97e-06	9606.ENSP00000009530,9606.ENSP00000216117,9606.ENSP00000263339,9606.ENSP00000263341,9606.ENSP00000264634,9606.ENSP00000264832,9606.ENSP00000274063,9606.ENSP00000294489,9606.ENSP00000304133,9606.ENSP00000306157,9606.ENSP00000319788,9606.ENSP00000319914,9606.ENSP00000356438,9606.ENSP00000359258,9606.ENSP00000385675,9606.ENSP00000428340,9606.ENSP00000446252	CD74,HMOX1,IL1A,IL1B,WNT5A,ICAM1,SFRP2,PDPN,SCG2,IL7R,NQO1,TCIM,PTGS2,GCLM,IL6,ANGPT1,SOD2
GO:0060548	Negative regulation of cell death	18	1016	0.72	1.97e-06	9606.ENSP00000009530,9606.ENSP00000216117,9606.ENSP00000263339,9606.ENSP00000263341,9606.ENSP00000264634,9606.ENSP00000264832,9606.ENSP00000274063,9606.ENSP00000280612,9606.ENSP00000294489,9606.ENSP00000304133,9606.ENSP00000306157,9606.ENSP00000319788,9606.ENSP00000319914,9606.ENSP00000356438,9606.ENSP00000359258,9606.ENSP00000385675,9606.ENSP00000428340,9606.ENSP00000446252	CD74,HMOX1,IL1A,IL1B,WNT5A,ICAM1,SFRP2,SLC7A11,PDPN,SCG2,IL7R,NQO1,TCIM,PTGS2,GCLM,IL6,ANGPT1,SOD2
GO:0007165	Signal transduction	38	4714	0.38	2.19e-06	9606.ENSP00000009530,9606.ENSP00000216117,9606.ENSP00000225688,9606.ENSP00000226317,9606.ENSP00000244869,9606.ENSP00000245907,9606.ENSP00000258526,9606.ENSP00000262209,9606.ENSP00000263339,9606.ENSP00000263341,9606.ENSP00000264634,9606.ENSP00000265071,9606.ENSP00000265080,9606.ENSP00000265087,9606.ENSP00000268459,9606.ENSP00000274063,9606.ENSP00000280979,9606.ENSP00000294489,9606.ENSP00000296861,…	CD74,HMOX1,RASD1,CXCL6,EREG,C3,PLXNC1,TRPA1,IL1A,IL1B,WNT5A,CDH6,RASGRF2,STC2,NKD1,SFRP2,AKAP6,PDPN,TNFRSF21,RGL1,SCG2,IL7R,CXCL8,PDE4D,CCL20,ADAM12,CTSS,SVEP1,CXCL1,COLEC12,IL6,IL1R1,LACC1,TIPARP,ANGPT1,SOD2,ANKS1B,CYP1B1
GO:0045766	Positive regulation of angiogenesis	9	166	1.21	2.48e-06	9606.ENSP00000216117,9606.ENSP00000245907,9606.ENSP00000263339,9606.ENSP00000263341,9606.ENSP00000264634,9606.ENSP00000274063,9606.ENSP00000306512,9606.ENSP00000357668,9606.ENSP00000478561	HMOX1,C3,IL1A,IL1B,WNT5A,SFRP2,CXCL8,ADAM12,CYP1B1
GO:2001234	Negative regulation of apoptotic signaling pathway	10	230	1.11	2.48e-06	9606.ENSP00000009530,9606.ENSP00000216117,9606.ENSP00000263339,9606.ENSP00000263341,9606.ENSP00000264832,9606.ENSP00000274063,9606.ENSP00000304133,9606.ENSP00000356438,9606.ENSP00000359258,9606.ENSP00000446252	CD74,HMOX1,IL1A,IL1B,ICAM1,SFRP2,SCG2,PTGS2,GCLM,SOD2
GO:0001819	Positive regulation of cytokine production	13	482	0.91	2.77e-06	9606.ENSP00000009530,9606.ENSP00000216117,9606.ENSP00000244869,9606.ENSP00000245907,9606.ENSP00000263339,9606.ENSP00000263341,9606.ENSP00000264634,9606.ENSP00000345502,9606.ENSP00000356438,9606.ENSP00000385675,9606.ENSP00000386380,9606.ENSP00000391747,9606.ENSP00000478561	CD74,HMOX1,EREG,C3,IL1A,IL1B,WNT5A,PDE4D,PTGS2,IL6,IL1R1,LACC1,CYP1B1
GO:0051094	Positive regulation of developmental process	20	1332	0.65	2.91e-06	9606.ENSP00000009530,9606.ENSP00000216117,9606.ENSP00000245907,9606.ENSP00000258526,9606.ENSP00000259486,9606.ENSP00000263339,9606.ENSP00000263341,9606.ENSP00000264634,9606.ENSP00000274063,9606.ENSP00000280979,9606.ENSP00000294489,9606.ENSP00000306157,9606.ENSP00000306512,9606.ENSP00000356438,9606.ENSP00000357668,9606.ENSP00000369849,9606.ENSP00000378786,9606.ENSP00000385675,9606.ENSP00000446252,…	CD74,HMOX1,C3,PLXNC1,ENPP2,IL1A,IL1B,WNT5A,SFRP2,AKAP6,PDPN,IL7R,CXCL8,PTGS2,ADAM12,MEDAG,HLA-DRA,IL6,SOD2,CYP1B1
GO:0048584	Positive regulation of response to stimulus	25	2131	0.54	3.08e-06	9606.ENSP00000009530,9606.ENSP00000216117,9606.ENSP00000244869,9606.ENSP00000245907,9606.ENSP00000263339,9606.ENSP00000263341,9606.ENSP00000264634,9606.ENSP00000264832,9606.ENSP00000268459,9606.ENSP00000274063,9606.ENSP00000280979,9606.ENSP00000296861,9606.ENSP00000304133,9606.ENSP00000306157,9606.ENSP00000306512,9606.ENSP00000319914,9606.ENSP00000345502,9606.ENSP00000351671,9606.ENSP00000356438,…	CD74,HMOX1,EREG,C3,IL1A,IL1B,WNT5A,ICAM1,NKD1,SFRP2,AKAP6,TNFRSF21,SCG2,IL7R,CXCL8,TCIM,PDE4D,CCL20,PTGS2,HLA-DRA,C1S,IL6,IL1R1,ANGPT1,CYP1B1
GO:0050793	Regulation of developmental process	27	2492	0.51	3.18e-06	9606.ENSP00000009530,9606.ENSP00000216117,9606.ENSP00000230538,9606.ENSP00000244869,9606.ENSP00000245907,9606.ENSP00000258526,9606.ENSP00000259486,9606.ENSP00000263339,9606.ENSP00000263341,9606.ENSP00000264634,9606.ENSP00000265087,9606.ENSP00000268459,9606.ENSP00000274063,9606.ENSP00000280979,9606.ENSP00000294489,9606.ENSP00000296861,9606.ENSP00000306157,9606.ENSP00000306512,9606.ENSP00000319914,…	CD74,HMOX1,LAMA4,EREG,C3,PLXNC1,ENPP2,IL1A,IL1B,WNT5A,STC2,NKD1,SFRP2,AKAP6,PDPN,TNFRSF21,IL7R,CXCL8,TCIM,NTN4,PTGS2,ADAM12,MEDAG,HLA-DRA,IL6,SOD2,CYP1B1
GO:0009743	Response to carbohydrate	9	175	1.19	3.24e-06	9606.ENSP00000263339,9606.ENSP00000263341,9606.ENSP00000264832,9606.ENSP00000307549,9606.ENSP00000319788,9606.ENSP00000356438,9606.ENSP00000359258,9606.ENSP00000383115,9606.ENSP00000446252	IL1A,IL1B,ICAM1,NPTX1,NQO1,PTGS2,GCLM,COLEC12,SOD2
GO:0002718	Regulation of cytokine production involved in immune response	8	120	1.3	3.26e-06	9606.ENSP00000009530,9606.ENSP00000216117,9606.ENSP00000263341,9606.ENSP00000264634,9606.ENSP00000385675,9606.ENSP00000386380,9606.ENSP00000391747,9606.ENSP00000428340	CD74,HMOX1,IL1B,WNT5A,IL6,IL1R1,LACC1,ANGPT1
GO:0051240	Positive regulation of multicellular organismal process	21	1505	0.62	3.56e-06	9606.ENSP00000009530,9606.ENSP00000216117,9606.ENSP00000244869,9606.ENSP00000245907,9606.ENSP00000258526,9606.ENSP00000263339,9606.ENSP00000263341,9606.ENSP00000264634,9606.ENSP00000274063,9606.ENSP00000280979,9606.ENSP00000294489,9606.ENSP00000306157,9606.ENSP00000306512,9606.ENSP00000345502,9606.ENSP00000356438,9606.ENSP00000357668,9606.ENSP00000378786,9606.ENSP00000385675,9606.ENSP00000386380,…	CD74,HMOX1,EREG,C3,PLXNC1,IL1A,IL1B,WNT5A,SFRP2,AKAP6,PDPN,IL7R,CXCL8,PDE4D,PTGS2,ADAM12,HLA-DRA,IL6,IL1R1,LACC1,CYP1B1
GO:0008285	Negative regulation of cell population proliferation	15	713	0.8	3.80e-06	9606.ENSP00000216117,9606.ENSP00000244869,9606.ENSP00000263339,9606.ENSP00000263341,9606.ENSP00000264634,9606.ENSP00000274063,9606.ENSP00000294489,9606.ENSP00000296861,9606.ENSP00000304133,9606.ENSP00000306512,9606.ENSP00000356438,9606.ENSP00000379110,9606.ENSP00000385675,9606.ENSP00000446252,9606.ENSP00000478561	HMOX1,EREG,IL1A,IL1B,WNT5A,SFRP2,PDPN,TNFRSF21,SCG2,CXCL8,PTGS2,CXCL1,IL6,SOD2,CYP1B1
GO:0006952	Defense response	20	1394	0.63	5.38e-06	9606.ENSP00000009530,9606.ENSP00000216117,9606.ENSP00000226317,9606.ENSP00000245907,9606.ENSP00000263339,9606.ENSP00000263341,9606.ENSP00000264170,9606.ENSP00000264634,9606.ENSP00000304133,9606.ENSP00000306157,9606.ENSP00000306512,9606.ENSP00000351671,9606.ENSP00000354612,9606.ENSP00000356438,9606.ENSP00000379110,9606.ENSP00000383115,9606.ENSP00000385035,9606.ENSP00000385675,9606.ENSP00000386380,…	CD74,HMOX1,CXCL6,C3,IL1A,IL1B,KYNU,WNT5A,SCG2,IL7R,CXCL8,CCL20,PTGS1,PTGS2,CXCL1,COLEC12,C1S,IL6,IL1R1,LACC1
GO:0014070	Response to organic cyclic compound	16	861	0.74	6.09e-06	9606.ENSP00000262209,9606.ENSP00000263339,9606.ENSP00000263341,9606.ENSP00000264170,9606.ENSP00000265087,9606.ENSP00000280612,9606.ENSP00000280979,9606.ENSP00000319788,9606.ENSP00000345502,9606.ENSP00000356438,9606.ENSP00000359258,9606.ENSP00000383115,9606.ENSP00000385675,9606.ENSP00000420612,9606.ENSP00000446252,9606.ENSP00000478561	TRPA1,IL1A,IL1B,KYNU,STC2,SLC7A11,AKAP6,NQO1,PDE4D,PTGS2,GCLM,COLEC12,IL6,TIPARP,SOD2,CYP1B1
GO:0042981	Regulation of apoptotic process	20	1462	0.61	1.14e-05	9606.ENSP00000009530,9606.ENSP00000216117,9606.ENSP00000245907,9606.ENSP00000263339,9606.ENSP00000263341,9606.ENSP00000264634,9606.ENSP00000264832,9606.ENSP00000274063,9606.ENSP00000280612,9606.ENSP00000294489,9606.ENSP00000304133,9606.ENSP00000306157,9606.ENSP00000319788,9606.ENSP00000319914,9606.ENSP00000356438,9606.ENSP00000359258,9606.ENSP00000385675,9606.ENSP00000428340,9606.ENSP00000446252,…	CD74,HMOX1,C3,IL1A,IL1B,WNT5A,ICAM1,SFRP2,SLC7A11,PDPN,SCG2,IL7R,NQO1,TCIM,PTGS2,GCLM,IL6,ANGPT1,SOD2,CYP1B1
GO:0030155	Regulation of cell adhesion	15	784	0.76	1.21e-05	9606.ENSP00000009530,9606.ENSP00000230538,9606.ENSP00000258526,9606.ENSP00000263339,9606.ENSP00000263341,9606.ENSP00000264634,9606.ENSP00000274063,9606.ENSP00000294489,9606.ENSP00000296861,9606.ENSP00000306157,9606.ENSP00000306512,9606.ENSP00000378786,9606.ENSP00000385675,9606.ENSP00000428340,9606.ENSP00000478561	CD74,LAMA4,PLXNC1,IL1A,IL1B,WNT5A,SFRP2,PDPN,TNFRSF21,IL7R,CXCL8,HLA-DRA,IL6,ANGPT1,CYP1B1
GO:0019221	Cytokine-mediated signaling pathway	11	369	0.95	1.32e-05	9606.ENSP00000009530,9606.ENSP00000226317,9606.ENSP00000244869,9606.ENSP00000263339,9606.ENSP00000263341,9606.ENSP00000306157,9606.ENSP00000306512,9606.ENSP00000351671,9606.ENSP00000379110,9606.ENSP00000385675,9606.ENSP00000386380	CD74,CXCL6,EREG,IL1A,IL1B,IL7R,CXCL8,CCL20,CXCL1,IL6,IL1R1
GO:0002687	Positive regulation of leukocyte migration	8	151	1.2	1.49e-05	9606.ENSP00000009530,9606.ENSP00000263339,9606.ENSP00000264634,9606.ENSP00000264832,9606.ENSP00000306512,9606.ENSP00000351671,9606.ENSP00000385675,9606.ENSP00000386380	CD74,IL1A,WNT5A,ICAM1,CXCL8,CCL20,IL6,IL1R1
GO:2001237	Negative regulation of extrinsic apoptotic signaling pathway	7	97	1.33	1.49e-05	9606.ENSP00000216117,9606.ENSP00000263339,9606.ENSP00000263341,9606.ENSP00000264832,9606.ENSP00000274063,9606.ENSP00000304133,9606.ENSP00000359258	HMOX1,IL1A,IL1B,ICAM1,SFRP2,SCG2,GCLM
GO:0042127	Regulation of cell population proliferation	21	1669	0.57	1.75e-05	9606.ENSP00000009530,9606.ENSP00000201031,9606.ENSP00000216117,9606.ENSP00000244869,9606.ENSP00000263339,9606.ENSP00000263341,9606.ENSP00000264634,9606.ENSP00000274063,9606.ENSP00000280612,9606.ENSP00000294489,9606.ENSP00000296861,9606.ENSP00000304133,9606.ENSP00000306157,9606.ENSP00000306512,9606.ENSP00000354612,9606.ENSP00000356438,9606.ENSP00000379110,9606.ENSP00000385675,9606.ENSP00000428340,…	CD74,TFAP2C,HMOX1,EREG,IL1A,IL1B,WNT5A,SFRP2,SLC7A11,PDPN,TNFRSF21,SCG2,IL7R,CXCL8,PTGS1,PTGS2,CXCL1,IL6,ANGPT1,SOD2,CYP1B1
GO:2000026	Regulation of multicellular organismal development	19	1389	0.61	2.44e-05	9606.ENSP00000009530,9606.ENSP00000216117,9606.ENSP00000230538,9606.ENSP00000245907,9606.ENSP00000258526,9606.ENSP00000259486,9606.ENSP00000263339,9606.ENSP00000263341,9606.ENSP00000264634,9606.ENSP00000274063,9606.ENSP00000280979,9606.ENSP00000296861,9606.ENSP00000306157,9606.ENSP00000306512,9606.ENSP00000319914,9606.ENSP00000357668,9606.ENSP00000378786,9606.ENSP00000385675,9606.ENSP00000478561	CD74,HMOX1,LAMA4,C3,PLXNC1,ENPP2,IL1A,IL1B,WNT5A,SFRP2,AKAP6,TNFRSF21,IL7R,CXCL8,TCIM,ADAM12,HLA-DRA,IL6,CYP1B1
GO:0002685	Regulation of leukocyte migration	9	231	1.07	2.47e-05	9606.ENSP00000009530,9606.ENSP00000216117,9606.ENSP00000263339,9606.ENSP00000264634,9606.ENSP00000264832,9606.ENSP00000306512,9606.ENSP00000351671,9606.ENSP00000385675,9606.ENSP00000386380	CD74,HMOX1,IL1A,WNT5A,ICAM1,CXCL8,CCL20,IL6,IL1R1
GO:0009966	Regulation of signal transduction	28	2978	0.45	2.47e-05	9606.ENSP00000009530,9606.ENSP00000216117,9606.ENSP00000239882,9606.ENSP00000244869,9606.ENSP00000245907,9606.ENSP00000263339,9606.ENSP00000263341,9606.ENSP00000264634,9606.ENSP00000264832,9606.ENSP00000265080,9606.ENSP00000268459,9606.ENSP00000274063,9606.ENSP00000280979,9606.ENSP00000303766,9606.ENSP00000304133,9606.ENSP00000306157,9606.ENSP00000306512,9606.ENSP00000307549,9606.ENSP00000319914,…	CD74,HMOX1,ELF1,EREG,C3,IL1A,IL1B,WNT5A,ICAM1,RASGRF2,NKD1,SFRP2,AKAP6,HTRA3,SCG2,IL7R,CXCL8,NPTX1,TCIM,PDE4D,CCL20,PTGS2,GCLM,IL6,IL1R1,ANGPT1,SOD2,CYP1B1
GO:0009968	Negative regulation of signal transduction	18	1252	0.63	2.66e-05	9606.ENSP00000009530,9606.ENSP00000216117,9606.ENSP00000239882,9606.ENSP00000263339,9606.ENSP00000263341,9606.ENSP00000264634,9606.ENSP00000264832,9606.ENSP00000268459,9606.ENSP00000274063,9606.ENSP00000303766,9606.ENSP00000304133,9606.ENSP00000306512,9606.ENSP00000319914,9606.ENSP00000345502,9606.ENSP00000356438,9606.ENSP00000359258,9606.ENSP00000385675,9606.ENSP00000446252	CD74,HMOX1,ELF1,IL1A,IL1B,WNT5A,ICAM1,NKD1,SFRP2,HTRA3,SCG2,CXCL8,TCIM,PDE4D,PTGS2,GCLM,IL6,SOD2
GO:0042592	Homeostatic process	19	1406	0.61	2.76e-05	9606.ENSP00000216117,9606.ENSP00000226317,9606.ENSP00000262209,9606.ENSP00000263339,9606.ENSP00000263341,9606.ENSP00000264634,9606.ENSP00000264832,9606.ENSP00000265087,9606.ENSP00000275016,9606.ENSP00000280612,9606.ENSP00000306157,9606.ENSP00000307549,9606.ENSP00000319788,9606.ENSP00000356438,9606.ENSP00000359258,9606.ENSP00000385675,9606.ENSP00000391747,9606.ENSP00000428340,9606.ENSP00000446252	HMOX1,CXCL6,TRPA1,IL1A,IL1B,WNT5A,ICAM1,STC2,CYP39A1,SLC7A11,IL7R,NPTX1,NQO1,PTGS2,GCLM,IL6,LACC1,ANGPT1,SOD2
GO:0002703	Regulation of leukocyte mediated immunity	9	239	1.05	3.10e-05	9606.ENSP00000216117,9606.ENSP00000226317,9606.ENSP00000245907,9606.ENSP00000263341,9606.ENSP00000264832,9606.ENSP00000306157,9606.ENSP00000378786,9606.ENSP00000385675,9606.ENSP00000386380	HMOX1,CXCL6,C3,IL1B,ICAM1,IL7R,HLA-DRA,IL6,IL1R1
GO:0001944	Vasculature development	12	527	0.83	4.45e-05	9606.ENSP00000216117,9606.ENSP00000230538,9606.ENSP00000244869,9606.ENSP00000274063,9606.ENSP00000294489,9606.ENSP00000304133,9606.ENSP00000306512,9606.ENSP00000356438,9606.ENSP00000363593,9606.ENSP00000420612,9606.ENSP00000428340,9606.ENSP00000478561	HMOX1,LAMA4,EREG,SFRP2,PDPN,SCG2,CXCL8,PTGS2,SVEP1,TIPARP,ANGPT1,CYP1B1
GO:0072359	Circulatory system development	15	901	0.7	5.79e-05	9606.ENSP00000216117,9606.ENSP00000230538,9606.ENSP00000244869,9606.ENSP00000263339,9606.ENSP00000264634,9606.ENSP00000274063,9606.ENSP00000294489,9606.ENSP00000304133,9606.ENSP00000306512,9606.ENSP00000356438,9606.ENSP00000363593,9606.ENSP00000420612,9606.ENSP00000428340,9606.ENSP00000446252,9606.ENSP00000478561	HMOX1,LAMA4,EREG,IL1A,WNT5A,SFRP2,PDPN,SCG2,CXCL8,PTGS2,SVEP1,TIPARP,ANGPT1,SOD2,CYP1B1
GO:0002699	Positive regulation of immune effector process	9	264	1.01	6.54e-05	9606.ENSP00000009530,9606.ENSP00000216117,9606.ENSP00000245907,9606.ENSP00000263341,9606.ENSP00000264634,9606.ENSP00000378786,9606.ENSP00000385675,9606.ENSP00000386380,9606.ENSP00000391747	CD74,HMOX1,C3,IL1B,WNT5A,HLA-DRA,IL6,IL1R1,LACC1
GO:0009617	Response to bacterium	13	663	0.77	6.54e-05	9606.ENSP00000226317,9606.ENSP00000245907,9606.ENSP00000263339,9606.ENSP00000263341,9606.ENSP00000264634,9606.ENSP00000306157,9606.ENSP00000306512,9606.ENSP00000351671,9606.ENSP00000356438,9606.ENSP00000379110,9606.ENSP00000383115,9606.ENSP00000385675,9606.ENSP00000446252	CXCL6,C3,IL1A,IL1B,WNT5A,IL7R,CXCL8,CCL20,PTGS2,CXCL1,COLEC12,IL6,SOD2
GO:0010646	Regulation of cell communication	29	3355	0.41	6.81e-05	9606.ENSP00000009530,9606.ENSP00000216117,9606.ENSP00000239882,9606.ENSP00000244869,9606.ENSP00000245907,9606.ENSP00000263339,9606.ENSP00000263341,9606.ENSP00000264634,9606.ENSP00000264832,9606.ENSP00000265080,9606.ENSP00000268459,9606.ENSP00000274063,9606.ENSP00000280612,9606.ENSP00000280979,9606.ENSP00000303766,9606.ENSP00000304133,9606.ENSP00000306157,9606.ENSP00000306512,9606.ENSP00000307549,…	CD74,HMOX1,ELF1,EREG,C3,IL1A,IL1B,WNT5A,ICAM1,RASGRF2,NKD1,SFRP2,SLC7A11,AKAP6,HTRA3,SCG2,IL7R,CXCL8,NPTX1,TCIM,PDE4D,CCL20,PTGS2,GCLM,IL6,IL1R1,ANGPT1,SOD2,CYP1B1
GO:0022603	Regulation of anatomical structure morphogenesis	15	920	0.69	6.84e-05	9606.ENSP00000216117,9606.ENSP00000245907,9606.ENSP00000258526,9606.ENSP00000259486,9606.ENSP00000263339,9606.ENSP00000263341,9606.ENSP00000264634,9606.ENSP00000268459,9606.ENSP00000274063,9606.ENSP00000294489,9606.ENSP00000306512,9606.ENSP00000340998,9606.ENSP00000357668,9606.ENSP00000385675,9606.ENSP00000478561	HMOX1,C3,PLXNC1,ENPP2,IL1A,IL1B,WNT5A,NKD1,SFRP2,PDPN,CXCL8,NTN4,ADAM12,IL6,CYP1B1
GO:0023051	Regulation of signaling	29	3367	0.41	7.07e-05	9606.ENSP00000009530,9606.ENSP00000216117,9606.ENSP00000239882,9606.ENSP00000244869,9606.ENSP00000245907,9606.ENSP00000263339,9606.ENSP00000263341,9606.ENSP00000264634,9606.ENSP00000264832,9606.ENSP00000265080,9606.ENSP00000268459,9606.ENSP00000274063,9606.ENSP00000280612,9606.ENSP00000280979,9606.ENSP00000303766,9606.ENSP00000304133,9606.ENSP00000306157,9606.ENSP00000306512,9606.ENSP00000307549,…	CD74,HMOX1,ELF1,EREG,C3,IL1A,IL1B,WNT5A,ICAM1,RASGRF2,NKD1,SFRP2,SLC7A11,AKAP6,HTRA3,SCG2,IL7R,CXCL8,NPTX1,TCIM,PDE4D,CCL20,PTGS2,GCLM,IL6,IL1R1,ANGPT1,SOD2,CYP1B1
GO:0062197	Cellular response to chemical stress	9	272	0.99	7.55e-05	9606.ENSP00000216117,9606.ENSP00000262209,9606.ENSP00000280612,9606.ENSP00000319788,9606.ENSP00000356438,9606.ENSP00000379512,9606.ENSP00000385675,9606.ENSP00000446252,9606.ENSP00000478561	HMOX1,TRPA1,SLC7A11,NQO1,PTGS2,MGST1,IL6,SOD2,CYP1B1
GO:0010647	Positive regulation of cell communication	20	1693	0.55	8.32e-05	9606.ENSP00000009530,9606.ENSP00000216117,9606.ENSP00000244869,9606.ENSP00000245907,9606.ENSP00000263339,9606.ENSP00000263341,9606.ENSP00000264634,9606.ENSP00000264832,9606.ENSP00000265080,9606.ENSP00000268459,9606.ENSP00000274063,9606.ENSP00000280979,9606.ENSP00000306157,9606.ENSP00000319914,9606.ENSP00000351671,9606.ENSP00000356438,9606.ENSP00000385675,9606.ENSP00000386380,9606.ENSP00000428340,…	CD74,HMOX1,EREG,C3,IL1A,IL1B,WNT5A,ICAM1,RASGRF2,NKD1,SFRP2,AKAP6,IL7R,TCIM,CCL20,PTGS2,IL6,IL1R1,ANGPT1,CYP1B1
GO:0002720	Positive regulation of cytokine production involved in immune response	6	81	1.34	8.51e-05	9606.ENSP00000009530,9606.ENSP00000263341,9606.ENSP00000264634,9606.ENSP00000385675,9606.ENSP00000386380,9606.ENSP00000391747	CD74,IL1B,WNT5A,IL6,IL1R1,LACC1
GO:0023056	Positive regulation of signaling	20	1698	0.55	8.51e-05	9606.ENSP00000009530,9606.ENSP00000216117,9606.ENSP00000244869,9606.ENSP00000245907,9606.ENSP00000263339,9606.ENSP00000263341,9606.ENSP00000264634,9606.ENSP00000264832,9606.ENSP00000265080,9606.ENSP00000268459,9606.ENSP00000274063,9606.ENSP00000280979,9606.ENSP00000306157,9606.ENSP00000319914,9606.ENSP00000351671,9606.ENSP00000356438,9606.ENSP00000385675,9606.ENSP00000386380,9606.ENSP00000428340,…	CD74,HMOX1,EREG,C3,IL1A,IL1B,WNT5A,ICAM1,RASGRF2,NKD1,SFRP2,AKAP6,IL7R,TCIM,CCL20,PTGS2,IL6,IL1R1,ANGPT1,CYP1B1
GO:0097529	Myeloid leukocyte migration	7	138	1.18	0.00010	9606.ENSP00000226317,9606.ENSP00000263341,9606.ENSP00000304133,9606.ENSP00000306512,9606.ENSP00000351671,9606.ENSP00000379110,9606.ENSP00000385675	CXCL6,IL1B,SCG2,CXCL8,CCL20,CXCL1,IL6
GO:0071621	Granulocyte chemotaxis	6	86	1.32	0.00012	9606.ENSP00000226317,9606.ENSP00000263341,9606.ENSP00000304133,9606.ENSP00000306512,9606.ENSP00000351671,9606.ENSP00000379110	CXCL6,IL1B,SCG2,CXCL8,CCL20,CXCL1
GO:0065009	Regulation of molecular function	27	3085	0.42	0.00015	9606.ENSP00000009530,9606.ENSP00000216117,9606.ENSP00000222543,9606.ENSP00000244869,9606.ENSP00000245907,9606.ENSP00000258526,9606.ENSP00000263339,9606.ENSP00000263341,9606.ENSP00000264634,9606.ENSP00000265080,9606.ENSP00000274063,9606.ENSP00000280979,9606.ENSP00000303192,9606.ENSP00000307549,9606.ENSP00000319788,9606.ENSP00000319914,9606.ENSP00000345502,9606.ENSP00000351671,9606.ENSP00000356438,…	CD74,HMOX1,TFPI2,EREG,C3,PLXNC1,IL1A,IL1B,WNT5A,RASGRF2,SFRP2,AKAP6,RGL1,NPTX1,NQO1,TCIM,PDE4D,CCL20,PTGS2,CTSS,GCLM,CEMIP,CXCL1,IL6,ANGPT1,SOD2,CYP1B1
GO:0030595	Leukocyte chemotaxis	7	149	1.15	0.00016	9606.ENSP00000226317,9606.ENSP00000263341,9606.ENSP00000304133,9606.ENSP00000306512,9606.ENSP00000351671,9606.ENSP00000379110,9606.ENSP00000385675	CXCL6,IL1B,SCG2,CXCL8,CCL20,CXCL1,IL6
GO:0010628	Positive regulation of gene expression	16	1146	0.62	0.00017	9606.ENSP00000009530,9606.ENSP00000216117,9606.ENSP00000244869,9606.ENSP00000245907,9606.ENSP00000263339,9606.ENSP00000263341,9606.ENSP00000264634,9606.ENSP00000306157,9606.ENSP00000306512,9606.ENSP00000345502,9606.ENSP00000356438,9606.ENSP00000385675,9606.ENSP00000386380,9606.ENSP00000391747,9606.ENSP00000428340,9606.ENSP00000478561	CD74,HMOX1,EREG,C3,IL1A,IL1B,WNT5A,IL7R,CXCL8,PDE4D,PTGS2,IL6,IL1R1,LACC1,ANGPT1,CYP1B1
GO:0048585	Negative regulation of response to stimulus	19	1612	0.55	0.00017	9606.ENSP00000009530,9606.ENSP00000216117,9606.ENSP00000239882,9606.ENSP00000263339,9606.ENSP00000263341,9606.ENSP00000264634,9606.ENSP00000264832,9606.ENSP00000268459,9606.ENSP00000274063,9606.ENSP00000303766,9606.ENSP00000304133,9606.ENSP00000306157,9606.ENSP00000306512,9606.ENSP00000319914,9606.ENSP00000345502,9606.ENSP00000356438,9606.ENSP00000359258,9606.ENSP00000385675,9606.ENSP00000446252	CD74,HMOX1,ELF1,IL1A,IL1B,WNT5A,ICAM1,NKD1,SFRP2,HTRA3,SCG2,IL7R,CXCL8,TCIM,PDE4D,PTGS2,GCLM,IL6,SOD2
GO:0050778	Positive regulation of immune response	11	502	0.82	0.00017	9606.ENSP00000009530,9606.ENSP00000244869,9606.ENSP00000245907,9606.ENSP00000263341,9606.ENSP00000264634,9606.ENSP00000296861,9606.ENSP00000345502,9606.ENSP00000378786,9606.ENSP00000385035,9606.ENSP00000385675,9606.ENSP00000386380	CD74,EREG,C3,IL1B,WNT5A,TNFRSF21,PDE4D,HLA-DRA,C1S,IL6,IL1R1
GO:0034599	Cellular response to oxidative stress	8	224	1.03	0.00018	9606.ENSP00000216117,9606.ENSP00000262209,9606.ENSP00000280612,9606.ENSP00000319788,9606.ENSP00000379512,9606.ENSP00000385675,9606.ENSP00000446252,9606.ENSP00000478561	HMOX1,TRPA1,SLC7A11,NQO1,MGST1,IL6,SOD2,CYP1B1
GO:0032642	Regulation of chemokine production	6	96	1.27	0.00019	9606.ENSP00000009530,9606.ENSP00000216117,9606.ENSP00000226317,9606.ENSP00000263341,9606.ENSP00000264634,9606.ENSP00000385675	CD74,HMOX1,CXCL6,IL1B,WNT5A,IL6
GO:0032496	Response to lipopolysaccharide	9	314	0.93	0.00020	9606.ENSP00000226317,9606.ENSP00000263339,9606.ENSP00000263341,9606.ENSP00000264634,9606.ENSP00000306512,9606.ENSP00000356438,9606.ENSP00000379110,9606.ENSP00000385675,9606.ENSP00000446252	CXCL6,IL1A,IL1B,WNT5A,CXCL8,PTGS2,CXCL1,IL6,SOD2
GO:0006935	Chemotaxis	11	516	0.8	0.00021	9606.ENSP00000226317,9606.ENSP00000258526,9606.ENSP00000259486,9606.ENSP00000263341,9606.ENSP00000264634,9606.ENSP00000304133,9606.ENSP00000306512,9606.ENSP00000351671,9606.ENSP00000379110,9606.ENSP00000385675,9606.ENSP00000428340	CXCL6,PLXNC1,ENPP2,IL1B,WNT5A,SCG2,CXCL8,CCL20,CXCL1,IL6,ANGPT1
GO:0032755	Positive regulation of interleukin-6 production	6	98	1.26	0.00021	9606.ENSP00000009530,9606.ENSP00000244869,9606.ENSP00000263339,9606.ENSP00000263341,9606.ENSP00000264634,9606.ENSP00000385675	CD74,EREG,IL1A,IL1B,WNT5A,IL6
GO:0051707	Response to other organism	17	1328	0.58	0.00021	9606.ENSP00000009530,9606.ENSP00000226317,9606.ENSP00000245907,9606.ENSP00000263339,9606.ENSP00000263341,9606.ENSP00000264170,9606.ENSP00000264634,9606.ENSP00000306157,9606.ENSP00000306512,9606.ENSP00000351671,9606.ENSP00000356438,9606.ENSP00000379110,9606.ENSP00000383115,9606.ENSP00000385035,9606.ENSP00000385675,9606.ENSP00000391747,9606.ENSP00000446252	CD74,CXCL6,C3,IL1A,IL1B,KYNU,WNT5A,IL7R,CXCL8,CCL20,PTGS2,CXCL1,COLEC12,C1S,IL6,LACC1,SOD2
GO:0044419	Biological process involved in interspecies interaction between organisms	18	1490	0.56	0.00022	9606.ENSP00000009530,9606.ENSP00000226317,9606.ENSP00000245907,9606.ENSP00000263339,9606.ENSP00000263341,9606.ENSP00000264170,9606.ENSP00000264634,9606.ENSP00000264832,9606.ENSP00000306157,9606.ENSP00000306512,9606.ENSP00000351671,9606.ENSP00000356438,9606.ENSP00000379110,9606.ENSP00000383115,9606.ENSP00000385035,9606.ENSP00000385675,9606.ENSP00000391747,9606.ENSP00000446252	CD74,CXCL6,C3,IL1A,IL1B,KYNU,WNT5A,ICAM1,IL7R,CXCL8,CCL20,PTGS2,CXCL1,COLEC12,C1S,IL6,LACC1,SOD2
GO:0009410	Response to xenobiotic stimulus	10	422	0.85	0.00024	9606.ENSP00000216117,9606.ENSP00000262209,9606.ENSP00000263341,9606.ENSP00000274063,9606.ENSP00000285238,9606.ENSP00000319788,9606.ENSP00000356438,9606.ENSP00000359258,9606.ENSP00000446252,9606.ENSP00000478561	HMOX1,TRPA1,IL1B,SFRP2,ABCC3,NQO1,PTGS2,GCLM,SOD2,CYP1B1
GO:0050789	Regulation of biological process	57	11655	0.16	0.00024	9606.ENSP00000009530,9606.ENSP00000201031,9606.ENSP00000216117,9606.ENSP00000222543,9606.ENSP00000225688,9606.ENSP00000226317,9606.ENSP00000230538,9606.ENSP00000239882,9606.ENSP00000244869,9606.ENSP00000245907,9606.ENSP00000258526,9606.ENSP00000259486,9606.ENSP00000262209,9606.ENSP00000263339,9606.ENSP00000263341,9606.ENSP00000264634,9606.ENSP00000264832,9606.ENSP00000265071,9606.ENSP00000265080,…	CD74,TFAP2C,HMOX1,TFPI2,RASD1,CXCL6,LAMA4,ELF1,EREG,C3,PLXNC1,ENPP2,TRPA1,IL1A,IL1B,WNT5A,ICAM1,CDH6,RASGRF2,STC2,NKD1,SFRP2,SLC7A11,AKAP6,PDPN,TNFRSF21,RGL1,HTRA3,SCG2,IL7R,CXCL8,NPTX1,NQO1,TCIM,NTN4,PDE4D,CCL20,PTGS1,PTGS2,ADAM12,CTSS,GCLM,SVEP1,MEDAG,CEMIP,HLA-DRA,CXCL1,COLEC12,C1S,IL6,IL1R1,LACC1,TIPARP,ANGPT1,SOD2,ANKS1B,CYP1B1
GO:0042542	Response to hydrogen peroxide	6	103	1.24	0.00026	9606.ENSP00000216117,9606.ENSP00000262209,9606.ENSP00000319788,9606.ENSP00000385675,9606.ENSP00000446252,9606.ENSP00000478561	HMOX1,TRPA1,NQO1,IL6,SOD2,CYP1B1
GO:0009967	Positive regulation of signal transduction	18	1525	0.55	0.00028	9606.ENSP00000009530,9606.ENSP00000216117,9606.ENSP00000244869,9606.ENSP00000245907,9606.ENSP00000263339,9606.ENSP00000263341,9606.ENSP00000264634,9606.ENSP00000264832,9606.ENSP00000268459,9606.ENSP00000274063,9606.ENSP00000280979,9606.ENSP00000306157,9606.ENSP00000319914,9606.ENSP00000351671,9606.ENSP00000385675,9606.ENSP00000386380,9606.ENSP00000428340,9606.ENSP00000478561	CD74,HMOX1,EREG,C3,IL1A,IL1B,WNT5A,ICAM1,NKD1,SFRP2,AKAP6,IL7R,TCIM,CCL20,IL6,IL1R1,ANGPT1,CYP1B1
GO:0000302	Response to reactive oxygen species	7	169	1.09	0.00029	9606.ENSP00000216117,9606.ENSP00000262209,9606.ENSP00000263339,9606.ENSP00000319788,9606.ENSP00000385675,9606.ENSP00000446252,9606.ENSP00000478561	HMOX1,TRPA1,IL1A,NQO1,IL6,SOD2,CYP1B1
GO:0065008	Regulation of biological quality	29	3654	0.37	0.00029	9606.ENSP00000009530,9606.ENSP00000216117,9606.ENSP00000222543,9606.ENSP00000226317,9606.ENSP00000230538,9606.ENSP00000262209,9606.ENSP00000263339,9606.ENSP00000263341,9606.ENSP00000264634,9606.ENSP00000264832,9606.ENSP00000265080,9606.ENSP00000265087,9606.ENSP00000275016,9606.ENSP00000280612,9606.ENSP00000280979,9606.ENSP00000294489,9606.ENSP00000306157,9606.ENSP00000307549,9606.ENSP00000319788,…	CD74,HMOX1,TFPI2,CXCL6,LAMA4,TRPA1,IL1A,IL1B,WNT5A,ICAM1,RASGRF2,STC2,CYP39A1,SLC7A11,AKAP6,PDPN,IL7R,NPTX1,NQO1,PDE4D,PTGS1,PTGS2,GCLM,IL6,LACC1,TIPARP,ANGPT1,SOD2,CYP1B1
GO:0048519	Negative regulation of biological process	36	5313	0.31	0.00030	9606.ENSP00000009530,9606.ENSP00000201031,9606.ENSP00000216117,9606.ENSP00000222543,9606.ENSP00000225688,9606.ENSP00000230538,9606.ENSP00000239882,9606.ENSP00000244869,9606.ENSP00000245907,9606.ENSP00000258526,9606.ENSP00000262209,9606.ENSP00000263339,9606.ENSP00000263341,9606.ENSP00000264634,9606.ENSP00000264832,9606.ENSP00000265087,9606.ENSP00000268459,9606.ENSP00000274063,9606.ENSP00000280612,…	CD74,TFAP2C,HMOX1,TFPI2,RASD1,LAMA4,ELF1,EREG,C3,PLXNC1,TRPA1,IL1A,IL1B,WNT5A,ICAM1,STC2,NKD1,SFRP2,SLC7A11,PDPN,TNFRSF21,HTRA3,SCG2,IL7R,CXCL8,NQO1,TCIM,PDE4D,PTGS2,GCLM,CXCL1,IL6,TIPARP,ANGPT1,SOD2,CYP1B1
GO:0050900	Leukocyte migration	8	249	0.98	0.00031	9606.ENSP00000226317,9606.ENSP00000263341,9606.ENSP00000264832,9606.ENSP00000304133,9606.ENSP00000306512,9606.ENSP00000351671,9606.ENSP00000379110,9606.ENSP00000385675	CXCL6,IL1B,ICAM1,SCG2,CXCL8,CCL20,CXCL1,IL6
GO:0032502	Developmental process	37	5657	0.29	0.00045	9606.ENSP00000009530,9606.ENSP00000201031,9606.ENSP00000216117,9606.ENSP00000230538,9606.ENSP00000239882,9606.ENSP00000244869,9606.ENSP00000245907,9606.ENSP00000258526,9606.ENSP00000263339,9606.ENSP00000263341,9606.ENSP00000264634,9606.ENSP00000264832,9606.ENSP00000265071,9606.ENSP00000265087,9606.ENSP00000268459,9606.ENSP00000274063,9606.ENSP00000280612,9606.ENSP00000294489,9606.ENSP00000296861,…	CD74,TFAP2C,HMOX1,LAMA4,ELF1,EREG,C3,PLXNC1,IL1A,IL1B,WNT5A,ICAM1,CDH6,STC2,NKD1,SFRP2,SLC7A11,PDPN,TNFRSF21,SCG2,IL7R,CXCL8,NPTX1,NQO1,CPM,NTN4,PDE4D,PTGS2,ADAM12,GCLM,SVEP1,CXCL1,IL6,TIPARP,ANGPT1,SOD2,CYP1B1
GO:0002675	Positive regulation of acute inflammatory response	4	27	1.65	0.00046	9606.ENSP00000245907,9606.ENSP00000263341,9606.ENSP00000356438,9606.ENSP00000385675	C3,IL1B,PTGS2,IL6
GO:0033993	Response to lipid	13	827	0.67	0.00046	9606.ENSP00000226317,9606.ENSP00000263339,9606.ENSP00000263341,9606.ENSP00000264634,9606.ENSP00000265087,9606.ENSP00000306512,9606.ENSP00000319788,9606.ENSP00000356438,9606.ENSP00000379110,9606.ENSP00000379512,9606.ENSP00000385675,9606.ENSP00000446252,9606.ENSP00000478561	CXCL6,IL1A,IL1B,WNT5A,STC2,CXCL8,NQO1,PTGS2,CXCL1,MGST1,IL6,SOD2,CYP1B1
GO:0002250	Adaptive immune response	9	359	0.87	0.00047	9606.ENSP00000009530,9606.ENSP00000245907,9606.ENSP00000264832,9606.ENSP00000296861,9606.ENSP00000306157,9606.ENSP00000357981,9606.ENSP00000378786,9606.ENSP00000385035,9606.ENSP00000385675	CD74,C3,ICAM1,TNFRSF21,IL7R,CTSS,HLA-DRA,C1S,IL6
GO:0006959	Humoral immune response	8	268	0.95	0.00049	9606.ENSP00000226317,9606.ENSP00000245907,9606.ENSP00000296861,9606.ENSP00000306512,9606.ENSP00000351671,9606.ENSP00000379110,9606.ENSP00000385035,9606.ENSP00000385675	CXCL6,C3,TNFRSF21,CXCL8,CCL20,CXCL1,C1S,IL6
GO:0048518	Positive regulation of biological process	39	6207	0.27	0.00049	9606.ENSP00000009530,9606.ENSP00000201031,9606.ENSP00000216117,9606.ENSP00000239882,9606.ENSP00000244869,9606.ENSP00000245907,9606.ENSP00000258526,9606.ENSP00000259486,9606.ENSP00000263339,9606.ENSP00000263341,9606.ENSP00000264634,9606.ENSP00000264832,9606.ENSP00000265080,9606.ENSP00000268459,9606.ENSP00000274063,9606.ENSP00000280979,9606.ENSP00000294489,9606.ENSP00000296861,9606.ENSP00000304133,…	CD74,TFAP2C,HMOX1,ELF1,EREG,C3,PLXNC1,ENPP2,IL1A,IL1B,WNT5A,ICAM1,RASGRF2,NKD1,SFRP2,AKAP6,PDPN,TNFRSF21,SCG2,IL7R,CXCL8,NQO1,TCIM,PDE4D,CCL20,PTGS2,ADAM12,CTSS,MEDAG,CEMIP,HLA-DRA,C1S,IL6,IL1R1,LACC1,TIPARP,ANGPT1,SOD2,CYP1B1
GO:0031394	Positive regulation of prostaglandin biosynthetic process	3	7	2.11	0.00055	9606.ENSP00000009530,9606.ENSP00000263341,9606.ENSP00000356438	CD74,IL1B,PTGS2
GO:1900020	Positive regulation of protein kinase C activity	3	7	2.11	0.00055	9606.ENSP00000264634,9606.ENSP00000319914,9606.ENSP00000378177	WNT5A,TCIM,CEMIP
GO:0098542	Defense response to other organism	14	989	0.63	0.00057	9606.ENSP00000009530,9606.ENSP00000226317,9606.ENSP00000245907,9606.ENSP00000263341,9606.ENSP00000264170,9606.ENSP00000264634,9606.ENSP00000306157,9606.ENSP00000306512,9606.ENSP00000351671,9606.ENSP00000379110,9606.ENSP00000383115,9606.ENSP00000385035,9606.ENSP00000385675,9606.ENSP00000391747	CD74,CXCL6,C3,IL1B,KYNU,WNT5A,IL7R,CXCL8,CCL20,CXCL1,COLEC12,C1S,IL6,LACC1
GO:0006024	Glycosaminoglycan biosynthetic process	5	69	1.34	0.00061	9606.ENSP00000263341,9606.ENSP00000333947,9606.ENSP00000378177,9606.ENSP00000411816,9606.ENSP00000428340	IL1B,CHST15,CEMIP,CSGALNACT1,ANGPT1
GO:0071222	Cellular response to lipopolysaccharide	7	195	1.03	0.00062	9606.ENSP00000226317,9606.ENSP00000263339,9606.ENSP00000263341,9606.ENSP00000264634,9606.ENSP00000306512,9606.ENSP00000379110,9606.ENSP00000385675	CXCL6,IL1A,IL1B,WNT5A,CXCL8,CXCL1,IL6
GO:0045785	Positive regulation of cell adhesion	10	485	0.79	0.00066	9606.ENSP00000009530,9606.ENSP00000263339,9606.ENSP00000263341,9606.ENSP00000264634,9606.ENSP00000274063,9606.ENSP00000294489,9606.ENSP00000306157,9606.ENSP00000378786,9606.ENSP00000385675,9606.ENSP00000428340	CD74,IL1A,IL1B,WNT5A,SFRP2,PDPN,IL7R,HLA-DRA,IL6,ANGPT1
GO:0032722	Positive regulation of chemokine production	5	71	1.32	0.00068	9606.ENSP00000009530,9606.ENSP00000216117,9606.ENSP00000263341,9606.ENSP00000264634,9606.ENSP00000385675	CD74,HMOX1,IL1B,WNT5A,IL6
GO:0065007	Biological regulation	58	12385	0.15	0.00069	9606.ENSP00000009530,9606.ENSP00000201031,9606.ENSP00000216117,9606.ENSP00000222543,9606.ENSP00000225688,9606.ENSP00000226317,9606.ENSP00000230538,9606.ENSP00000239882,9606.ENSP00000244869,9606.ENSP00000245907,9606.ENSP00000258526,9606.ENSP00000259486,9606.ENSP00000262209,9606.ENSP00000263339,9606.ENSP00000263341,9606.ENSP00000264634,9606.ENSP00000264832,9606.ENSP00000265071,9606.ENSP00000265080,…	CD74,TFAP2C,HMOX1,TFPI2,RASD1,CXCL6,LAMA4,ELF1,EREG,C3,PLXNC1,ENPP2,TRPA1,IL1A,IL1B,WNT5A,ICAM1,CDH6,RASGRF2,STC2,NKD1,SFRP2,CYP39A1,SLC7A11,AKAP6,PDPN,TNFRSF21,RGL1,HTRA3,SCG2,IL7R,CXCL8,NPTX1,NQO1,TCIM,NTN4,PDE4D,CCL20,PTGS1,PTGS2,ADAM12,CTSS,GCLM,SVEP1,MEDAG,CEMIP,HLA-DRA,CXCL1,COLEC12,C1S,IL6,IL1R1,LACC1,TIPARP,ANGPT1,SOD2,ANKS1B,CYP1B1
GO:0048731	System development	29	3867	0.35	0.00076	9606.ENSP00000009530,9606.ENSP00000201031,9606.ENSP00000216117,9606.ENSP00000230538,9606.ENSP00000244869,9606.ENSP00000245907,9606.ENSP00000258526,9606.ENSP00000263339,9606.ENSP00000263341,9606.ENSP00000264634,9606.ENSP00000265087,9606.ENSP00000268459,9606.ENSP00000274063,9606.ENSP00000280612,9606.ENSP00000294489,9606.ENSP00000296861,9606.ENSP00000304133,9606.ENSP00000306157,9606.ENSP00000306512,…	CD74,TFAP2C,HMOX1,LAMA4,EREG,C3,PLXNC1,IL1A,IL1B,WNT5A,STC2,NKD1,SFRP2,SLC7A11,PDPN,TNFRSF21,SCG2,IL7R,CXCL8,NPTX1,NTN4,PTGS2,SVEP1,CXCL1,IL6,TIPARP,ANGPT1,SOD2,CYP1B1
GO:0035295	Tube development	13	880	0.64	0.00079	9606.ENSP00000216117,9606.ENSP00000244869,9606.ENSP00000245907,9606.ENSP00000264634,9606.ENSP00000274063,9606.ENSP00000280612,9606.ENSP00000294489,9606.ENSP00000304133,9606.ENSP00000306512,9606.ENSP00000356438,9606.ENSP00000420612,9606.ENSP00000428340,9606.ENSP00000478561	HMOX1,EREG,C3,WNT5A,SFRP2,SLC7A11,PDPN,SCG2,CXCL8,PTGS2,TIPARP,ANGPT1,CYP1B1
GO:0001934	Positive regulation of protein phosphorylation	12	747	0.68	0.00081	9606.ENSP00000009530,9606.ENSP00000244869,9606.ENSP00000245907,9606.ENSP00000259486,9606.ENSP00000263341,9606.ENSP00000264634,9606.ENSP00000274063,9606.ENSP00000319914,9606.ENSP00000356438,9606.ENSP00000378177,9606.ENSP00000385675,9606.ENSP00000428340	CD74,EREG,C3,ENPP2,IL1B,WNT5A,SFRP2,TCIM,PTGS2,CEMIP,IL6,ANGPT1
GO:0001568	Blood vessel development	10	505	0.77	0.00088	9606.ENSP00000216117,9606.ENSP00000230538,9606.ENSP00000244869,9606.ENSP00000274063,9606.ENSP00000304133,9606.ENSP00000306512,9606.ENSP00000356438,9606.ENSP00000420612,9606.ENSP00000428340,9606.ENSP00000478561	HMOX1,LAMA4,EREG,SFRP2,SCG2,CXCL8,PTGS2,TIPARP,ANGPT1,CYP1B1
GO:0009653	Anatomical structure morphogenesis	21	2229	0.45	0.00088	9606.ENSP00000216117,9606.ENSP00000244869,9606.ENSP00000258526,9606.ENSP00000264634,9606.ENSP00000265071,9606.ENSP00000268459,9606.ENSP00000274063,9606.ENSP00000294489,9606.ENSP00000304133,9606.ENSP00000306157,9606.ENSP00000306512,9606.ENSP00000307549,9606.ENSP00000339157,9606.ENSP00000340998,9606.ENSP00000356438,9606.ENSP00000357668,9606.ENSP00000363593,9606.ENSP00000385675,9606.ENSP00000420612,…	HMOX1,EREG,PLXNC1,WNT5A,CDH6,NKD1,SFRP2,PDPN,SCG2,IL7R,CXCL8,NPTX1,CPM,NTN4,PTGS2,ADAM12,SVEP1,IL6,TIPARP,ANGPT1,CYP1B1
GO:0019725	Cellular homeostasis	11	628	0.72	0.00088	9606.ENSP00000216117,9606.ENSP00000262209,9606.ENSP00000263339,9606.ENSP00000264634,9606.ENSP00000264832,9606.ENSP00000265087,9606.ENSP00000307549,9606.ENSP00000319788,9606.ENSP00000359258,9606.ENSP00000385675,9606.ENSP00000391747	HMOX1,TRPA1,IL1A,WNT5A,ICAM1,STC2,NPTX1,NQO1,GCLM,IL6,LACC1
GO:0045598	Regulation of fat cell differentiation	6	135	1.12	0.00088	9606.ENSP00000264634,9606.ENSP00000274063,9606.ENSP00000356438,9606.ENSP00000369849,9606.ENSP00000385675,9606.ENSP00000446252	WNT5A,SFRP2,PTGS2,MEDAG,IL6,SOD2
GO:0035556	Intracellular signal transduction	17	1518	0.52	0.00089	9606.ENSP00000216117,9606.ENSP00000225688,9606.ENSP00000262209,9606.ENSP00000263341,9606.ENSP00000264634,9606.ENSP00000265080,9606.ENSP00000280979,9606.ENSP00000294489,9606.ENSP00000303192,9606.ENSP00000304133,9606.ENSP00000306512,9606.ENSP00000345502,9606.ENSP00000351671,9606.ENSP00000379110,9606.ENSP00000391747,9606.ENSP00000446252,9606.ENSP00000478561	HMOX1,RASD1,TRPA1,IL1B,WNT5A,RASGRF2,AKAP6,PDPN,RGL1,SCG2,CXCL8,PDE4D,CCL20,CXCL1,LACC1,SOD2,CYP1B1
GO:0033273	Response to vitamin	5	78	1.28	0.00093	9606.ENSP00000263339,9606.ENSP00000264170,9606.ENSP00000265087,9606.ENSP00000356438,9606.ENSP00000446252	IL1A,KYNU,STC2,PTGS2,SOD2
GO:1902624	Positive regulation of neutrophil migration	4	35	1.53	0.00093	9606.ENSP00000009530,9606.ENSP00000263339,9606.ENSP00000306512,9606.ENSP00000386380	CD74,IL1A,CXCL8,IL1R1
GO:0048856	Anatomical structure development	34	5117	0.3	0.00094	9606.ENSP00000009530,9606.ENSP00000201031,9606.ENSP00000216117,9606.ENSP00000230538,9606.ENSP00000244869,9606.ENSP00000245907,9606.ENSP00000258526,9606.ENSP00000263339,9606.ENSP00000263341,9606.ENSP00000264634,9606.ENSP00000264832,9606.ENSP00000265071,9606.ENSP00000265087,9606.ENSP00000268459,9606.ENSP00000274063,9606.ENSP00000280612,9606.ENSP00000294489,9606.ENSP00000296861,9606.ENSP00000304133,…	CD74,TFAP2C,HMOX1,LAMA4,EREG,C3,PLXNC1,IL1A,IL1B,WNT5A,ICAM1,CDH6,STC2,NKD1,SFRP2,SLC7A11,PDPN,TNFRSF21,SCG2,IL7R,CXCL8,NPTX1,CPM,NTN4,PDE4D,PTGS2,ADAM12,SVEP1,CXCL1,IL6,TIPARP,ANGPT1,SOD2,CYP1B1
GO:0048878	Chemical homeostasis	13	904	0.63	0.00095	9606.ENSP00000216117,9606.ENSP00000262209,9606.ENSP00000263339,9606.ENSP00000264634,9606.ENSP00000264832,9606.ENSP00000265087,9606.ENSP00000275016,9606.ENSP00000280612,9606.ENSP00000307549,9606.ENSP00000359258,9606.ENSP00000385675,9606.ENSP00000391747,9606.ENSP00000446252	HMOX1,TRPA1,IL1A,WNT5A,ICAM1,STC2,CYP39A1,SLC7A11,NPTX1,GCLM,IL6,LACC1,SOD2
GO:0050794	Regulation of cellular process	54	11025	0.16	0.00096	9606.ENSP00000009530,9606.ENSP00000201031,9606.ENSP00000216117,9606.ENSP00000225688,9606.ENSP00000226317,9606.ENSP00000230538,9606.ENSP00000239882,9606.ENSP00000244869,9606.ENSP00000245907,9606.ENSP00000258526,9606.ENSP00000259486,9606.ENSP00000262209,9606.ENSP00000263339,9606.ENSP00000263341,9606.ENSP00000264634,9606.ENSP00000264832,9606.ENSP00000265071,9606.ENSP00000265080,9606.ENSP00000265087,…	CD74,TFAP2C,HMOX1,RASD1,CXCL6,LAMA4,ELF1,EREG,C3,PLXNC1,ENPP2,TRPA1,IL1A,IL1B,WNT5A,ICAM1,CDH6,RASGRF2,STC2,NKD1,SFRP2,SLC7A11,AKAP6,PDPN,TNFRSF21,RGL1,HTRA3,SCG2,IL7R,CXCL8,NPTX1,NQO1,TCIM,PDE4D,CCL20,PTGS1,PTGS2,ADAM12,CTSS,GCLM,SVEP1,MEDAG,CEMIP,HLA-DRA,CXCL1,COLEC12,IL6,IL1R1,LACC1,TIPARP,ANGPT1,SOD2,ANKS1B,CYP1B1
GO:0030593	Neutrophil chemotaxis	5	80	1.27	0.0010	9606.ENSP00000226317,9606.ENSP00000263341,9606.ENSP00000306512,9606.ENSP00000351671,9606.ENSP00000379110	CXCL6,IL1B,CXCL8,CCL20,CXCL1
GO:1901698	Response to nitrogen compound	14	1058	0.6	0.0010	9606.ENSP00000244869,9606.ENSP00000263339,9606.ENSP00000263341,9606.ENSP00000264170,9606.ENSP00000264832,9606.ENSP00000265087,9606.ENSP00000280979,9606.ENSP00000319788,9606.ENSP00000345502,9606.ENSP00000356438,9606.ENSP00000359258,9606.ENSP00000383115,9606.ENSP00000385675,9606.ENSP00000478561	EREG,IL1A,IL1B,KYNU,ICAM1,STC2,AKAP6,NQO1,PDE4D,PTGS2,GCLM,COLEC12,IL6,CYP1B1
GO:0033135	Regulation of peptidyl-serine phosphorylation	6	143	1.1	0.0011	9606.ENSP00000264634,9606.ENSP00000274063,9606.ENSP00000345502,9606.ENSP00000356438,9606.ENSP00000385675,9606.ENSP00000428340	WNT5A,SFRP2,PDE4D,PTGS2,IL6,ANGPT1
GO:0010035	Response to inorganic substance	10	532	0.75	0.0012	9606.ENSP00000216117,9606.ENSP00000262209,9606.ENSP00000263339,9606.ENSP00000264634,9606.ENSP00000307549,9606.ENSP00000319788,9606.ENSP00000356438,9606.ENSP00000385675,9606.ENSP00000446252,9606.ENSP00000478561	HMOX1,TRPA1,IL1A,WNT5A,NPTX1,NQO1,PTGS2,IL6,SOD2,CYP1B1
GO:0048514	Blood vessel morphogenesis	9	419	0.81	0.0012	9606.ENSP00000216117,9606.ENSP00000244869,9606.ENSP00000274063,9606.ENSP00000304133,9606.ENSP00000306512,9606.ENSP00000356438,9606.ENSP00000420612,9606.ENSP00000428340,9606.ENSP00000478561	HMOX1,EREG,SFRP2,SCG2,CXCL8,PTGS2,TIPARP,ANGPT1,CYP1B1
GO:1903510	Mucopolysaccharide metabolic process	5	84	1.25	0.0012	9606.ENSP00000263341,9606.ENSP00000333947,9606.ENSP00000378177,9606.ENSP00000411816,9606.ENSP00000428340	IL1B,CHST15,CEMIP,CSGALNACT1,ANGPT1
GO:0002709	Regulation of T cell mediated immunity	5	86	1.24	0.0013	9606.ENSP00000263341,9606.ENSP00000306157,9606.ENSP00000378786,9606.ENSP00000385675,9606.ENSP00000386380	IL1B,IL7R,HLA-DRA,IL6,IL1R1
GO:0009636	Response to toxic substance	7	229	0.96	0.0013	9606.ENSP00000280612,9606.ENSP00000319788,9606.ENSP00000354612,9606.ENSP00000356438,9606.ENSP00000379512,9606.ENSP00000446252,9606.ENSP00000478561	SLC7A11,NQO1,PTGS1,PTGS2,MGST1,SOD2,CYP1B1
GO:0033554	Cellular response to stress	17	1572	0.51	0.0013	9606.ENSP00000216117,9606.ENSP00000222543,9606.ENSP00000262209,9606.ENSP00000263339,9606.ENSP00000263341,9606.ENSP00000264634,9606.ENSP00000265080,9606.ENSP00000265087,9606.ENSP00000280612,9606.ENSP00000306512,9606.ENSP00000319788,9606.ENSP00000319914,9606.ENSP00000356438,9606.ENSP00000379512,9606.ENSP00000385675,9606.ENSP00000446252,9606.ENSP00000478561	HMOX1,TFPI2,TRPA1,IL1A,IL1B,WNT5A,RASGRF2,STC2,SLC7A11,CXCL8,NQO1,TCIM,PTGS2,MGST1,IL6,SOD2,CYP1B1
GO:0034284	Response to monosaccharide	6	149	1.08	0.0013	9606.ENSP00000263339,9606.ENSP00000264832,9606.ENSP00000307549,9606.ENSP00000356438,9606.ENSP00000359258,9606.ENSP00000446252	IL1A,ICAM1,NPTX1,PTGS2,GCLM,SOD2
GO:0001525	Angiogenesis	8	325	0.87	0.0014	9606.ENSP00000216117,9606.ENSP00000244869,9606.ENSP00000274063,9606.ENSP00000304133,9606.ENSP00000306512,9606.ENSP00000356438,9606.ENSP00000428340,9606.ENSP00000478561	HMOX1,EREG,SFRP2,SCG2,CXCL8,PTGS2,ANGPT1,CYP1B1
GO:0022409	Positive regulation of cell-cell adhesion	8	322	0.87	0.0014	9606.ENSP00000009530,9606.ENSP00000263339,9606.ENSP00000263341,9606.ENSP00000264634,9606.ENSP00000294489,9606.ENSP00000306157,9606.ENSP00000378786,9606.ENSP00000385675	CD74,IL1A,IL1B,WNT5A,PDPN,IL7R,HLA-DRA,IL6
GO:0010243	Response to organonitrogen compound	13	963	0.61	0.0016	9606.ENSP00000244869,9606.ENSP00000263339,9606.ENSP00000263341,9606.ENSP00000264170,9606.ENSP00000264832,9606.ENSP00000265087,9606.ENSP00000280979,9606.ENSP00000319788,9606.ENSP00000345502,9606.ENSP00000356438,9606.ENSP00000359258,9606.ENSP00000385675,9606.ENSP00000478561	EREG,IL1A,IL1B,KYNU,ICAM1,STC2,AKAP6,NQO1,PDE4D,PTGS2,GCLM,IL6,CYP1B1
GO:0048608	Reproductive structure development	9	436	0.79	0.0016	9606.ENSP00000201031,9606.ENSP00000244869,9606.ENSP00000245907,9606.ENSP00000264634,9606.ENSP00000265087,9606.ENSP00000274063,9606.ENSP00000356438,9606.ENSP00000420612,9606.ENSP00000478561	TFAP2C,EREG,C3,WNT5A,STC2,SFRP2,PTGS2,TIPARP,CYP1B1
GO:0009611	Response to wounding	9	444	0.78	0.0017	9606.ENSP00000216117,9606.ENSP00000222543,9606.ENSP00000244869,9606.ENSP00000263339,9606.ENSP00000264634,9606.ENSP00000280612,9606.ENSP00000294489,9606.ENSP00000385675,9606.ENSP00000446252	HMOX1,TFPI2,EREG,IL1A,WNT5A,SLC7A11,PDPN,IL6,SOD2
GO:0042060	Wound healing	8	336	0.85	0.0017	9606.ENSP00000216117,9606.ENSP00000222543,9606.ENSP00000244869,9606.ENSP00000263339,9606.ENSP00000264634,9606.ENSP00000280612,9606.ENSP00000294489,9606.ENSP00000385675	HMOX1,TFPI2,EREG,IL1A,WNT5A,SLC7A11,PDPN,IL6
GO:0001775	Cell activation	11	693	0.68	0.0018	9606.ENSP00000009530,9606.ENSP00000226317,9606.ENSP00000263341,9606.ENSP00000264832,9606.ENSP00000280612,9606.ENSP00000294489,9606.ENSP00000306157,9606.ENSP00000306512,9606.ENSP00000319914,9606.ENSP00000359258,9606.ENSP00000385675	CD74,CXCL6,IL1B,ICAM1,SLC7A11,PDPN,IL7R,CXCL8,TCIM,GCLM,IL6
GO:0032103	Positive regulation of response to external stimulus	9	453	0.77	0.0020	9606.ENSP00000009530,9606.ENSP00000244869,9606.ENSP00000245907,9606.ENSP00000263341,9606.ENSP00000264634,9606.ENSP00000304133,9606.ENSP00000306512,9606.ENSP00000356438,9606.ENSP00000385675	CD74,EREG,C3,IL1B,WNT5A,SCG2,CXCL8,PTGS2,IL6
GO:0002460	Adaptive immune response based on somatic recombination of immune receptors built from immunoglobulin superfamily domains	6	169	1.03	0.0023	9606.ENSP00000009530,9606.ENSP00000245907,9606.ENSP00000264832,9606.ENSP00000306157,9606.ENSP00000385035,9606.ENSP00000385675	CD74,C3,ICAM1,IL7R,C1S,IL6
GO:0034605	Cellular response to heat	4	48	1.4	0.0024	9606.ENSP00000216117,9606.ENSP00000263339,9606.ENSP00000319914,9606.ENSP00000356438	HMOX1,IL1A,TCIM,PTGS2
GO:0009266	Response to temperature stimulus	6	172	1.02	0.0025	9606.ENSP00000216117,9606.ENSP00000262209,9606.ENSP00000263339,9606.ENSP00000319914,9606.ENSP00000356438,9606.ENSP00000446252	HMOX1,TRPA1,IL1A,TCIM,PTGS2,SOD2
GO:0031341	Regulation of cell killing	5	102	1.17	0.0026	9606.ENSP00000226317,9606.ENSP00000245907,9606.ENSP00000264832,9606.ENSP00000306157,9606.ENSP00000378786	CXCL6,C3,ICAM1,IL7R,HLA-DRA
GO:0002706	Regulation of lymphocyte mediated immunity	6	176	1.01	0.0028	9606.ENSP00000245907,9606.ENSP00000263341,9606.ENSP00000306157,9606.ENSP00000378786,9606.ENSP00000385675,9606.ENSP00000386380	C3,IL1B,IL7R,HLA-DRA,IL6,IL1R1
GO:0022407	Regulation of cell-cell adhesion	9	480	0.75	0.0029	9606.ENSP00000009530,9606.ENSP00000263339,9606.ENSP00000263341,9606.ENSP00000264634,9606.ENSP00000294489,9606.ENSP00000296861,9606.ENSP00000306157,9606.ENSP00000378786,9606.ENSP00000385675	CD74,IL1A,IL1B,WNT5A,PDPN,TNFRSF21,IL7R,HLA-DRA,IL6
GO:0045597	Positive regulation of cell differentiation	12	876	0.61	0.0029	9606.ENSP00000009530,9606.ENSP00000258526,9606.ENSP00000263341,9606.ENSP00000274063,9606.ENSP00000280979,9606.ENSP00000294489,9606.ENSP00000306157,9606.ENSP00000356438,9606.ENSP00000369849,9606.ENSP00000378786,9606.ENSP00000385675,9606.ENSP00000446252	CD74,PLXNC1,IL1B,SFRP2,AKAP6,PDPN,IL7R,PTGS2,MEDAG,HLA-DRA,IL6,SOD2
GO:0002822	Regulation of adaptive immune response based on somatic recombination of immune receptors built from immunoglobulin superfamily domains	6	179	1.0	0.0030	9606.ENSP00000245907,9606.ENSP00000263341,9606.ENSP00000306157,9606.ENSP00000378786,9606.ENSP00000385675,9606.ENSP00000386380	C3,IL1B,IL7R,HLA-DRA,IL6,IL1R1
GO:0032501	Multicellular organismal process	38	6490	0.24	0.0030	9606.ENSP00000009530,9606.ENSP00000201031,9606.ENSP00000216117,9606.ENSP00000222543,9606.ENSP00000230538,9606.ENSP00000244869,9606.ENSP00000245907,9606.ENSP00000258526,9606.ENSP00000262209,9606.ENSP00000263339,9606.ENSP00000263341,9606.ENSP00000264634,9606.ENSP00000265087,9606.ENSP00000268459,9606.ENSP00000274063,9606.ENSP00000275016,9606.ENSP00000280612,9606.ENSP00000285238,9606.ENSP00000294489,…	CD74,TFAP2C,HMOX1,TFPI2,LAMA4,EREG,C3,PLXNC1,TRPA1,IL1A,IL1B,WNT5A,STC2,NKD1,SFRP2,CYP39A1,SLC7A11,ABCC3,PDPN,TNFRSF21,SCG2,IL7R,CXCL8,NPTX1,NTN4,PDE4D,PTGS1,PTGS2,GCLM,SVEP1,CEMIP,HLA-DRA,CXCL1,IL6,TIPARP,ANGPT1,SOD2,CYP1B1
GO:1904035	Regulation of epithelial cell apoptotic process	5	106	1.15	0.0030	9606.ENSP00000216117,9606.ENSP00000264832,9606.ENSP00000304133,9606.ENSP00000385675,9606.ENSP00000428340	HMOX1,ICAM1,SCG2,IL6,ANGPT1
GO:0009719	Response to endogenous stimulus	15	1363	0.52	0.0031	9606.ENSP00000216117,9606.ENSP00000244869,9606.ENSP00000264634,9606.ENSP00000264832,9606.ENSP00000265087,9606.ENSP00000274063,9606.ENSP00000280979,9606.ENSP00000306512,9606.ENSP00000319788,9606.ENSP00000345502,9606.ENSP00000356438,9606.ENSP00000357981,9606.ENSP00000359258,9606.ENSP00000385675,9606.ENSP00000478561	HMOX1,EREG,WNT5A,ICAM1,STC2,SFRP2,AKAP6,CXCL8,NQO1,PDE4D,PTGS2,CTSS,GCLM,IL6,CYP1B1
GO:0006915	Apoptotic process	13	1041	0.57	0.0032	9606.ENSP00000216117,9606.ENSP00000263339,9606.ENSP00000263341,9606.ENSP00000264634,9606.ENSP00000274063,9606.ENSP00000296861,9606.ENSP00000307549,9606.ENSP00000319914,9606.ENSP00000359258,9606.ENSP00000385675,9606.ENSP00000428340,9606.ENSP00000446252,9606.ENSP00000478561	HMOX1,IL1A,IL1B,WNT5A,SFRP2,TNFRSF21,NPTX1,TCIM,GCLM,IL6,ANGPT1,SOD2,CYP1B1
GO:0002824	Positive regulation of adaptive immune response based on somatic recombination of immune receptors built from immunoglobulin superfamily domains	5	110	1.13	0.0034	9606.ENSP00000245907,9606.ENSP00000263341,9606.ENSP00000378786,9606.ENSP00000385675,9606.ENSP00000386380	C3,IL1B,HLA-DRA,IL6,IL1R1
GO:0003013	Circulatory system process	9	493	0.74	0.0034	9606.ENSP00000216117,9606.ENSP00000285238,9606.ENSP00000345502,9606.ENSP00000354612,9606.ENSP00000356438,9606.ENSP00000359258,9606.ENSP00000363593,9606.ENSP00000428340,9606.ENSP00000446252	HMOX1,ABCC3,PDE4D,PTGS1,PTGS2,GCLM,SVEP1,ANGPT1,SOD2
GO:0033138	Positive regulation of peptidyl-serine phosphorylation	5	110	1.13	0.0034	9606.ENSP00000264634,9606.ENSP00000274063,9606.ENSP00000356438,9606.ENSP00000385675,9606.ENSP00000428340	WNT5A,SFRP2,PTGS2,IL6,ANGPT1
GO:0048523	Negative regulation of cellular process	31	4736	0.29	0.0035	9606.ENSP00000009530,9606.ENSP00000201031,9606.ENSP00000216117,9606.ENSP00000225688,9606.ENSP00000239882,9606.ENSP00000244869,9606.ENSP00000258526,9606.ENSP00000262209,9606.ENSP00000263339,9606.ENSP00000263341,9606.ENSP00000264634,9606.ENSP00000264832,9606.ENSP00000268459,9606.ENSP00000274063,9606.ENSP00000280612,9606.ENSP00000294489,9606.ENSP00000296861,9606.ENSP00000303766,9606.ENSP00000304133,…	CD74,TFAP2C,HMOX1,RASD1,ELF1,EREG,PLXNC1,TRPA1,IL1A,IL1B,WNT5A,ICAM1,NKD1,SFRP2,SLC7A11,PDPN,TNFRSF21,HTRA3,SCG2,IL7R,CXCL8,NQO1,TCIM,PDE4D,PTGS2,GCLM,CXCL1,IL6,ANGPT1,SOD2,CYP1B1
GO:0016477	Cell migration	12	903	0.6	0.0036	9606.ENSP00000226317,9606.ENSP00000263341,9606.ENSP00000264634,9606.ENSP00000264832,9606.ENSP00000294489,9606.ENSP00000304133,9606.ENSP00000306512,9606.ENSP00000340998,9606.ENSP00000351671,9606.ENSP00000379110,9606.ENSP00000385675,9606.ENSP00000478561	CXCL6,IL1B,WNT5A,ICAM1,PDPN,SCG2,CXCL8,NTN4,CCL20,CXCL1,IL6,CYP1B1
GO:0048870	Cell motility	13	1061	0.56	0.0037	9606.ENSP00000226317,9606.ENSP00000259486,9606.ENSP00000263341,9606.ENSP00000264634,9606.ENSP00000264832,9606.ENSP00000294489,9606.ENSP00000304133,9606.ENSP00000306512,9606.ENSP00000340998,9606.ENSP00000351671,9606.ENSP00000379110,9606.ENSP00000385675,9606.ENSP00000478561	CXCL6,ENPP2,IL1B,WNT5A,ICAM1,PDPN,SCG2,CXCL8,NTN4,CCL20,CXCL1,IL6,CYP1B1
GO:0002711	Positive regulation of T cell mediated immunity	4	56	1.33	0.0038	9606.ENSP00000263341,9606.ENSP00000378786,9606.ENSP00000385675,9606.ENSP00000386380	IL1B,HLA-DRA,IL6,IL1R1
GO:0071396	Cellular response to lipid	9	502	0.73	0.0038	9606.ENSP00000226317,9606.ENSP00000263339,9606.ENSP00000263341,9606.ENSP00000264634,9606.ENSP00000306512,9606.ENSP00000379110,9606.ENSP00000379512,9606.ENSP00000385675,9606.ENSP00000478561	CXCL6,IL1A,IL1B,WNT5A,CXCL8,CXCL1,MGST1,IL6,CYP1B1
GO:0043065	Positive regulation of apoptotic process	9	507	0.72	0.0040	9606.ENSP00000216117,9606.ENSP00000245907,9606.ENSP00000264634,9606.ENSP00000274063,9606.ENSP00000319788,9606.ENSP00000356438,9606.ENSP00000385675,9606.ENSP00000446252,9606.ENSP00000478561	HMOX1,C3,WNT5A,SFRP2,NQO1,PTGS2,IL6,SOD2,CYP1B1
GO:0002708	Positive regulation of lymphocyte mediated immunity	5	116	1.11	0.0041	9606.ENSP00000245907,9606.ENSP00000263341,9606.ENSP00000378786,9606.ENSP00000385675,9606.ENSP00000386380	C3,IL1B,HLA-DRA,IL6,IL1R1
GO:0007267	Cell-cell signaling	13	1079	0.56	0.0042	9606.ENSP00000201031,9606.ENSP00000226317,9606.ENSP00000244869,9606.ENSP00000245907,9606.ENSP00000263341,9606.ENSP00000264634,9606.ENSP00000268459,9606.ENSP00000274063,9606.ENSP00000307549,9606.ENSP00000319788,9606.ENSP00000351671,9606.ENSP00000356438,9606.ENSP00000385675	TFAP2C,CXCL6,EREG,C3,IL1B,WNT5A,NKD1,SFRP2,NPTX1,NQO1,CCL20,PTGS2,IL6
GO:0045595	Regulation of cell differentiation	16	1582	0.48	0.0042	9606.ENSP00000009530,9606.ENSP00000244869,9606.ENSP00000258526,9606.ENSP00000263339,9606.ENSP00000263341,9606.ENSP00000264634,9606.ENSP00000274063,9606.ENSP00000280979,9606.ENSP00000294489,9606.ENSP00000296861,9606.ENSP00000306157,9606.ENSP00000356438,9606.ENSP00000369849,9606.ENSP00000378786,9606.ENSP00000385675,9606.ENSP00000446252	CD74,EREG,PLXNC1,IL1A,IL1B,WNT5A,SFRP2,AKAP6,PDPN,TNFRSF21,IL7R,PTGS2,MEDAG,HLA-DRA,IL6,SOD2
GO:0034614	Cellular response to reactive oxygen species	5	118	1.1	0.0043	9606.ENSP00000262209,9606.ENSP00000319788,9606.ENSP00000385675,9606.ENSP00000446252,9606.ENSP00000478561	TRPA1,NQO1,IL6,SOD2,CYP1B1
GO:1904036	Negative regulation of epithelial cell apoptotic process	4	59	1.31	0.0043	9606.ENSP00000216117,9606.ENSP00000264832,9606.ENSP00000304133,9606.ENSP00000428340	HMOX1,ICAM1,SCG2,ANGPT1
GO:0051785	Positive regulation of nuclear division	4	60	1.3	0.0046	9606.ENSP00000244869,9606.ENSP00000263339,9606.ENSP00000263341,9606.ENSP00000264634	EREG,IL1A,IL1B,WNT5A
GO:0055082	Cellular chemical homeostasis	9	523	0.71	0.0048	9606.ENSP00000216117,9606.ENSP00000262209,9606.ENSP00000263339,9606.ENSP00000264634,9606.ENSP00000264832,9606.ENSP00000265087,9606.ENSP00000307549,9606.ENSP00000359258,9606.ENSP00000391747	HMOX1,TRPA1,IL1A,WNT5A,ICAM1,STC2,NPTX1,GCLM,LACC1
GO:0050790	Regulation of catalytic activity	20	2370	0.4	0.0049	9606.ENSP00000009530,9606.ENSP00000222543,9606.ENSP00000244869,9606.ENSP00000245907,9606.ENSP00000258526,9606.ENSP00000263339,9606.ENSP00000263341,9606.ENSP00000264634,9606.ENSP00000265080,9606.ENSP00000274063,9606.ENSP00000303192,9606.ENSP00000319788,9606.ENSP00000319914,9606.ENSP00000351671,9606.ENSP00000356438,9606.ENSP00000359258,9606.ENSP00000378177,9606.ENSP00000379110,9606.ENSP00000428340,…	CD74,TFPI2,EREG,C3,PLXNC1,IL1A,IL1B,WNT5A,RASGRF2,SFRP2,RGL1,NQO1,TCIM,CCL20,PTGS2,GCLM,CEMIP,CXCL1,ANGPT1,SOD2
GO:0001516	Prostaglandin biosynthetic process	3	21	1.63	0.0050	9606.ENSP00000009530,9606.ENSP00000354612,9606.ENSP00000356438	CD74,PTGS1,PTGS2
GO:0050865	Regulation of cell activation	10	658	0.66	0.0050	9606.ENSP00000009530,9606.ENSP00000216117,9606.ENSP00000263339,9606.ENSP00000263341,9606.ENSP00000264634,9606.ENSP00000294489,9606.ENSP00000296861,9606.ENSP00000306157,9606.ENSP00000378786,9606.ENSP00000385675	CD74,HMOX1,IL1A,IL1B,WNT5A,PDPN,TNFRSF21,IL7R,HLA-DRA,IL6
GO:0001932	Regulation of protein phosphorylation	13	1108	0.54	0.0051	9606.ENSP00000009530,9606.ENSP00000244869,9606.ENSP00000245907,9606.ENSP00000259486,9606.ENSP00000263341,9606.ENSP00000264634,9606.ENSP00000274063,9606.ENSP00000319914,9606.ENSP00000345502,9606.ENSP00000356438,9606.ENSP00000378177,9606.ENSP00000385675,9606.ENSP00000428340	CD74,EREG,C3,ENPP2,IL1B,WNT5A,SFRP2,TCIM,PDE4D,PTGS2,CEMIP,IL6,ANGPT1
GO:0009628	Response to abiotic stimulus	13	1107	0.54	0.0051	9606.ENSP00000216117,9606.ENSP00000262209,9606.ENSP00000263339,9606.ENSP00000263341,9606.ENSP00000265087,9606.ENSP00000274063,9606.ENSP00000280612,9606.ENSP00000294489,9606.ENSP00000319788,9606.ENSP00000319914,9606.ENSP00000356438,9606.ENSP00000357981,9606.ENSP00000446252	HMOX1,TRPA1,IL1A,IL1B,STC2,SFRP2,SLC7A11,PDPN,NQO1,TCIM,PTGS2,CTSS,SOD2
GO:0035239	Tube morphogenesis	10	669	0.65	0.0056	9606.ENSP00000216117,9606.ENSP00000244869,9606.ENSP00000264634,9606.ENSP00000274063,9606.ENSP00000304133,9606.ENSP00000306512,9606.ENSP00000356438,9606.ENSP00000420612,9606.ENSP00000428340,9606.ENSP00000478561	HMOX1,EREG,WNT5A,SFRP2,SCG2,CXCL8,PTGS2,TIPARP,ANGPT1,CYP1B1
GO:0032101	Regulation of response to external stimulus	12	964	0.57	0.0057	9606.ENSP00000009530,9606.ENSP00000226317,9606.ENSP00000244869,9606.ENSP00000245907,9606.ENSP00000263341,9606.ENSP00000264634,9606.ENSP00000304133,9606.ENSP00000306512,9606.ENSP00000356438,9606.ENSP00000385675,9606.ENSP00000386380,9606.ENSP00000391747	CD74,CXCL6,EREG,C3,IL1B,WNT5A,SCG2,CXCL8,PTGS2,IL6,IL1R1,LACC1
GO:0007155	Cell adhesion	12	965	0.57	0.0058	9606.ENSP00000230538,9606.ENSP00000258526,9606.ENSP00000263341,9606.ENSP00000264832,9606.ENSP00000265071,9606.ENSP00000280612,9606.ENSP00000294489,9606.ENSP00000340998,9606.ENSP00000357668,9606.ENSP00000363593,9606.ENSP00000428340,9606.ENSP00000478561	LAMA4,PLXNC1,IL1B,ICAM1,CDH6,SLC7A11,PDPN,NTN4,ADAM12,SVEP1,ANGPT1,CYP1B1
GO:0032757	Positive regulation of interleukin-8 production	4	65	1.26	0.0058	9606.ENSP00000009530,9606.ENSP00000263341,9606.ENSP00000264634,9606.ENSP00000385675	CD74,IL1B,WNT5A,IL6
GO:0001906	Cell killing	5	129	1.06	0.0059	9606.ENSP00000245907,9606.ENSP00000306157,9606.ENSP00000306512,9606.ENSP00000351671,9606.ENSP00000379110	C3,IL7R,CXCL8,CCL20,CXCL1
GO:0002443	Leukocyte mediated immunity	6	211	0.93	0.0059	9606.ENSP00000009530,9606.ENSP00000245907,9606.ENSP00000264832,9606.ENSP00000306157,9606.ENSP00000385035,9606.ENSP00000385675	CD74,C3,ICAM1,IL7R,C1S,IL6
GO:0046683	Response to organophosphorus	5	130	1.06	0.0060	9606.ENSP00000263341,9606.ENSP00000280979,9606.ENSP00000345502,9606.ENSP00000356438,9606.ENSP00000478561	IL1B,AKAP6,PDE4D,PTGS2,CYP1B1
GO:0070301	Cellular response to hydrogen peroxide	4	66	1.26	0.0060	9606.ENSP00000262209,9606.ENSP00000319788,9606.ENSP00000385675,9606.ENSP00000478561	TRPA1,NQO1,IL6,CYP1B1
GO:0030154	Cell differentiation	25	3507	0.33	0.0065	9606.ENSP00000009530,9606.ENSP00000230538,9606.ENSP00000239882,9606.ENSP00000244869,9606.ENSP00000245907,9606.ENSP00000258526,9606.ENSP00000263339,9606.ENSP00000263341,9606.ENSP00000264634,9606.ENSP00000264832,9606.ENSP00000268459,9606.ENSP00000274063,9606.ENSP00000280612,9606.ENSP00000294489,9606.ENSP00000296861,9606.ENSP00000306157,9606.ENSP00000307549,9606.ENSP00000340998,9606.ENSP00000345502,…	CD74,LAMA4,ELF1,EREG,C3,PLXNC1,IL1A,IL1B,WNT5A,ICAM1,NKD1,SFRP2,SLC7A11,PDPN,TNFRSF21,IL7R,NPTX1,NTN4,PDE4D,PTGS2,ADAM12,IL6,TIPARP,ANGPT1,SOD2
GO:0001660	Fever generation	2	3	2.3	0.0073	9606.ENSP00000263339,9606.ENSP00000263341	IL1A,IL1B
GO:2000446	Regulation of macrophage migration inhibitory factor signaling pathway	2	3	2.3	0.0073	9606.ENSP00000009530,9606.ENSP00000428340	CD74,ANGPT1
GO:1901214	Regulation of neuron death	7	324	0.81	0.0077	9606.ENSP00000216117,9606.ENSP00000264634,9606.ENSP00000280612,9606.ENSP00000319788,9606.ENSP00000359258,9606.ENSP00000428340,9606.ENSP00000446252	HMOX1,WNT5A,SLC7A11,NQO1,GCLM,ANGPT1,SOD2
GO:0002726	Positive regulation of T cell cytokine production	3	26	1.54	0.0080	9606.ENSP00000263341,9606.ENSP00000385675,9606.ENSP00000386380	IL1B,IL6,IL1R1
GO:0051247	Positive regulation of protein metabolic process	15	1512	0.47	0.0080	9606.ENSP00000009530,9606.ENSP00000244869,9606.ENSP00000245907,9606.ENSP00000259486,9606.ENSP00000263341,9606.ENSP00000264634,9606.ENSP00000268459,9606.ENSP00000274063,9606.ENSP00000319914,9606.ENSP00000356438,9606.ENSP00000378177,9606.ENSP00000385675,9606.ENSP00000420612,9606.ENSP00000428340,9606.ENSP00000478561	CD74,EREG,C3,ENPP2,IL1B,WNT5A,NKD1,SFRP2,TCIM,PTGS2,CEMIP,IL6,TIPARP,ANGPT1,CYP1B1
GO:0008406	Gonad development	6	226	0.9	0.0081	9606.ENSP00000201031,9606.ENSP00000244869,9606.ENSP00000264634,9606.ENSP00000274063,9606.ENSP00000420612,9606.ENSP00000478561	TFAP2C,EREG,WNT5A,SFRP2,TIPARP,CYP1B1
GO:0048660	Regulation of smooth muscle cell proliferation	5	142	1.02	0.0086	9606.ENSP00000216117,9606.ENSP00000244869,9606.ENSP00000356438,9606.ENSP00000385675,9606.ENSP00000446252	HMOX1,EREG,PTGS2,IL6,SOD2
GO:2000050	Regulation of non-canonical Wnt signaling pathway	3	27	1.52	0.0088	9606.ENSP00000264634,9606.ENSP00000268459,9606.ENSP00000274063	WNT5A,NKD1,SFRP2
GO:0014074	Response to purine-containing compound	5	145	1.01	0.0093	9606.ENSP00000263341,9606.ENSP00000280979,9606.ENSP00000345502,9606.ENSP00000356438,9606.ENSP00000478561	IL1B,AKAP6,PDE4D,PTGS2,CYP1B1
GO:0050729	Positive regulation of inflammatory response	5	145	1.01	0.0093	9606.ENSP00000245907,9606.ENSP00000263341,9606.ENSP00000264634,9606.ENSP00000356438,9606.ENSP00000385675	C3,IL1B,WNT5A,PTGS2,IL6
GO:1902042	Negative regulation of extrinsic apoptotic signaling pathway via death domain receptors	3	28	1.5	0.0095	9606.ENSP00000216117,9606.ENSP00000264832,9606.ENSP00000274063	HMOX1,ICAM1,SFRP2
GO:1902531	Regulation of intracellular signal transduction	16	1726	0.44	0.0095	9606.ENSP00000009530,9606.ENSP00000216117,9606.ENSP00000263339,9606.ENSP00000263341,9606.ENSP00000264634,9606.ENSP00000264832,9606.ENSP00000265080,9606.ENSP00000274063,9606.ENSP00000280979,9606.ENSP00000319914,9606.ENSP00000345502,9606.ENSP00000351671,9606.ENSP00000356438,9606.ENSP00000385675,9606.ENSP00000428340,9606.ENSP00000446252	CD74,HMOX1,IL1A,IL1B,WNT5A,ICAM1,RASGRF2,SFRP2,AKAP6,TCIM,PDE4D,CCL20,PTGS2,IL6,ANGPT1,SOD2
GO:0050921	Positive regulation of chemotaxis	5	147	1.01	0.0097	9606.ENSP00000009530,9606.ENSP00000264634,9606.ENSP00000304133,9606.ENSP00000306512,9606.ENSP00000385675	CD74,WNT5A,SCG2,CXCL8,IL6
GO:0051241	Negative regulation of multicellular organismal process	12	1035	0.54	0.0100	9606.ENSP00000009530,9606.ENSP00000216117,9606.ENSP00000230538,9606.ENSP00000263341,9606.ENSP00000264634,9606.ENSP00000265087,9606.ENSP00000274063,9606.ENSP00000296861,9606.ENSP00000345502,9606.ENSP00000356438,9606.ENSP00000385675,9606.ENSP00000428340	CD74,HMOX1,LAMA4,IL1B,WNT5A,STC2,SFRP2,TNFRSF21,PDE4D,PTGS2,IL6,ANGPT1
GO:0080134	Regulation of response to stress	14	1373	0.48	0.0100	9606.ENSP00000009530,9606.ENSP00000226317,9606.ENSP00000244869,9606.ENSP00000245907,9606.ENSP00000263339,9606.ENSP00000263341,9606.ENSP00000264634,9606.ENSP00000274063,9606.ENSP00000280612,9606.ENSP00000356438,9606.ENSP00000385675,9606.ENSP00000386380,9606.ENSP00000391747,9606.ENSP00000446252	CD74,CXCL6,EREG,C3,IL1A,IL1B,WNT5A,SFRP2,SLC7A11,PTGS2,IL6,IL1R1,LACC1,SOD2
GO:0014805	Smooth muscle adaptation	2	4	2.17	0.0101	9606.ENSP00000216117,9606.ENSP00000263341	HMOX1,IL1B
GO:0019886	Antigen processing and presentation of exogenous peptide antigen via MHC class II	3	29	1.49	0.0101	9606.ENSP00000009530,9606.ENSP00000357981,9606.ENSP00000378786	CD74,CTSS,HLA-DRA
GO:0032729	Positive regulation of interferon-gamma production	4	78	1.18	0.0101	9606.ENSP00000263341,9606.ENSP00000264634,9606.ENSP00000345502,9606.ENSP00000386380	IL1B,WNT5A,PDE4D,IL1R1
GO:0048014	Tie signaling pathway	2	4	2.17	0.0101	9606.ENSP00000363593,9606.ENSP00000428340	SVEP1,ANGPT1
GO:0019932	Second-messenger-mediated signaling	6	239	0.87	0.0102	9606.ENSP00000225688,9606.ENSP00000262209,9606.ENSP00000280979,9606.ENSP00000306512,9606.ENSP00000345502,9606.ENSP00000351671	RASD1,TRPA1,AKAP6,CXCL8,PDE4D,CCL20
GO:0010634	Positive regulation of epithelial cell migration	5	150	1.0	0.0103	9606.ENSP00000216117,9606.ENSP00000259486,9606.ENSP00000264634,9606.ENSP00000356438,9606.ENSP00000428340	HMOX1,ENPP2,WNT5A,PTGS2,ANGPT1
GO:0048522	Positive regulation of cellular process	33	5584	0.25	0.0103	9606.ENSP00000009530,9606.ENSP00000201031,9606.ENSP00000216117,9606.ENSP00000239882,9606.ENSP00000244869,9606.ENSP00000245907,9606.ENSP00000258526,9606.ENSP00000259486,9606.ENSP00000263339,9606.ENSP00000263341,9606.ENSP00000264634,9606.ENSP00000264832,9606.ENSP00000265080,9606.ENSP00000268459,9606.ENSP00000274063,9606.ENSP00000280979,9606.ENSP00000294489,9606.ENSP00000304133,9606.ENSP00000306157,…	CD74,TFAP2C,HMOX1,ELF1,EREG,C3,PLXNC1,ENPP2,IL1A,IL1B,WNT5A,ICAM1,RASGRF2,NKD1,SFRP2,AKAP6,PDPN,SCG2,IL7R,CXCL8,NQO1,TCIM,CCL20,PTGS2,CTSS,MEDAG,CEMIP,HLA-DRA,IL6,IL1R1,ANGPT1,SOD2,CYP1B1
GO:0001959	Regulation of cytokine-mediated signaling pathway	5	152	0.99	0.0108	9606.ENSP00000009530,9606.ENSP00000264634,9606.ENSP00000385675,9606.ENSP00000386380,9606.ENSP00000428340	CD74,WNT5A,IL6,IL1R1,ANGPT1
GO:0002694	Regulation of leukocyte activation	9	601	0.65	0.0111	9606.ENSP00000009530,9606.ENSP00000216117,9606.ENSP00000263339,9606.ENSP00000263341,9606.ENSP00000264634,9606.ENSP00000296861,9606.ENSP00000306157,9606.ENSP00000378786,9606.ENSP00000385675	CD74,HMOX1,IL1A,IL1B,WNT5A,TNFRSF21,IL7R,HLA-DRA,IL6
GO:0051049	Regulation of transport	16	1763	0.43	0.0115	9606.ENSP00000009530,9606.ENSP00000216117,9606.ENSP00000245907,9606.ENSP00000263339,9606.ENSP00000263341,9606.ENSP00000264634,9606.ENSP00000265080,9606.ENSP00000265087,9606.ENSP00000280612,9606.ENSP00000280979,9606.ENSP00000345502,9606.ENSP00000356438,9606.ENSP00000357981,9606.ENSP00000378177,9606.ENSP00000385675,9606.ENSP00000428340	CD74,HMOX1,C3,IL1A,IL1B,WNT5A,RASGRF2,STC2,SLC7A11,AKAP6,PDE4D,PTGS2,CTSS,CEMIP,IL6,ANGPT1
GO:0070098	Chemokine-mediated signaling pathway	4	82	1.16	0.0117	9606.ENSP00000226317,9606.ENSP00000306512,9606.ENSP00000351671,9606.ENSP00000379110	CXCL6,CXCL8,CCL20,CXCL1
GO:2000352	Negative regulation of endothelial cell apoptotic process	3	31	1.46	0.0117	9606.ENSP00000264832,9606.ENSP00000304133,9606.ENSP00000428340	ICAM1,SCG2,ANGPT1
GO:0019220	Regulation of phosphate metabolic process	14	1405	0.47	0.0120	9606.ENSP00000009530,9606.ENSP00000244869,9606.ENSP00000245907,9606.ENSP00000259486,9606.ENSP00000263341,9606.ENSP00000264634,9606.ENSP00000274063,9606.ENSP00000319914,9606.ENSP00000345502,9606.ENSP00000356438,9606.ENSP00000378177,9606.ENSP00000385675,9606.ENSP00000391747,9606.ENSP00000428340	CD74,EREG,C3,ENPP2,IL1B,WNT5A,SFRP2,TCIM,PDE4D,PTGS2,CEMIP,IL6,LACC1,ANGPT1
GO:0044093	Positive regulation of molecular function	15	1587	0.45	0.0121	9606.ENSP00000009530,9606.ENSP00000244869,9606.ENSP00000263341,9606.ENSP00000264634,9606.ENSP00000265080,9606.ENSP00000274063,9606.ENSP00000280979,9606.ENSP00000303192,9606.ENSP00000319914,9606.ENSP00000351671,9606.ENSP00000357981,9606.ENSP00000359258,9606.ENSP00000378177,9606.ENSP00000385675,9606.ENSP00000428340	CD74,EREG,IL1B,WNT5A,RASGRF2,SFRP2,AKAP6,RGL1,TCIM,CCL20,CTSS,GCLM,CEMIP,IL6,ANGPT1
GO:0043410	Positive regulation of MAPK cascade	8	481	0.7	0.0126	9606.ENSP00000009530,9606.ENSP00000263339,9606.ENSP00000263341,9606.ENSP00000264634,9606.ENSP00000264832,9606.ENSP00000351671,9606.ENSP00000385675,9606.ENSP00000428340	CD74,IL1A,IL1B,WNT5A,ICAM1,CCL20,IL6,ANGPT1
GO:0050870	Positive regulation of T cell activation	6	251	0.85	0.0126	9606.ENSP00000009530,9606.ENSP00000263339,9606.ENSP00000263341,9606.ENSP00000306157,9606.ENSP00000378786,9606.ENSP00000385675	CD74,IL1A,IL1B,IL7R,HLA-DRA,IL6
GO:0002449	Lymphocyte mediated immunity	5	159	0.97	0.0127	9606.ENSP00000009530,9606.ENSP00000245907,9606.ENSP00000264832,9606.ENSP00000306157,9606.ENSP00000385035	CD74,C3,ICAM1,IL7R,C1S
GO:0048661	Positive regulation of smooth muscle cell proliferation	4	85	1.15	0.0129	9606.ENSP00000216117,9606.ENSP00000244869,9606.ENSP00000356438,9606.ENSP00000385675	HMOX1,EREG,PTGS2,IL6
GO:0010038	Response to metal ion	7	362	0.76	0.0130	9606.ENSP00000216117,9606.ENSP00000263339,9606.ENSP00000264634,9606.ENSP00000307549,9606.ENSP00000319788,9606.ENSP00000356438,9606.ENSP00000446252	HMOX1,IL1A,WNT5A,NPTX1,NQO1,PTGS2,SOD2
GO:0003402	Planar cell polarity pathway involved in axis elongation	2	5	2.08	0.0131	9606.ENSP00000264634,9606.ENSP00000274063	WNT5A,SFRP2
GO:0045917	Positive regulation of complement activation	2	5	2.08	0.0131	9606.ENSP00000245907,9606.ENSP00000263341	C3,IL1B
GO:0060028	Convergent extension involved in axis elongation	2	5	2.08	0.0131	9606.ENSP00000264634,9606.ENSP00000274063	WNT5A,SFRP2
GO:0001910	Regulation of leukocyte mediated cytotoxicity	4	86	1.14	0.0132	9606.ENSP00000226317,9606.ENSP00000264832,9606.ENSP00000306157,9606.ENSP00000378786	CXCL6,ICAM1,IL7R,HLA-DRA
GO:0043122	Regulation of I-kappaB kinase/NF-kappaB signaling	6	255	0.85	0.0132	9606.ENSP00000009530,9606.ENSP00000216117,9606.ENSP00000263339,9606.ENSP00000263341,9606.ENSP00000264634,9606.ENSP00000428340	CD74,HMOX1,IL1A,IL1B,WNT5A,ANGPT1
GO:0046889	Positive regulation of lipid biosynthetic process	4	86	1.14	0.0132	9606.ENSP00000009530,9606.ENSP00000263339,9606.ENSP00000263341,9606.ENSP00000356438	CD74,IL1A,IL1B,PTGS2
GO:1903037	Regulation of leukocyte cell-cell adhesion	7	368	0.75	0.0138	9606.ENSP00000009530,9606.ENSP00000263339,9606.ENSP00000263341,9606.ENSP00000296861,9606.ENSP00000306157,9606.ENSP00000378786,9606.ENSP00000385675	CD74,IL1A,IL1B,TNFRSF21,IL7R,HLA-DRA,IL6
GO:0035633	Maintenance of blood-brain barrier	3	34	1.42	0.0140	9606.ENSP00000356438,9606.ENSP00000385675,9606.ENSP00000428340	PTGS2,IL6,ANGPT1
GO:0050730	Regulation of peptidyl-tyrosine phosphorylation	6	259	0.84	0.0140	9606.ENSP00000009530,9606.ENSP00000244869,9606.ENSP00000259486,9606.ENSP00000274063,9606.ENSP00000385675,9606.ENSP00000428340	CD74,EREG,ENPP2,SFRP2,IL6,ANGPT1
GO:0071322	Cellular response to carbohydrate stimulus	4	88	1.13	0.0140	9606.ENSP00000264832,9606.ENSP00000307549,9606.ENSP00000359258,9606.ENSP00000383115	ICAM1,NPTX1,GCLM,COLEC12
GO:0150077	Regulation of neuroinflammatory response	3	34	1.42	0.0140	9606.ENSP00000263341,9606.ENSP00000356438,9606.ENSP00000385675	IL1B,PTGS2,IL6
GO:0050727	Regulation of inflammatory response	7	371	0.75	0.0142	9606.ENSP00000245907,9606.ENSP00000263341,9606.ENSP00000264634,9606.ENSP00000356438,9606.ENSP00000385675,9606.ENSP00000386380,9606.ENSP00000391747	C3,IL1B,WNT5A,PTGS2,IL6,IL1R1,LACC1
GO:0048145	Regulation of fibroblast proliferation	4	89	1.13	0.0143	9606.ENSP00000009530,9606.ENSP00000244869,9606.ENSP00000264634,9606.ENSP00000446252	CD74,EREG,WNT5A,SOD2
GO:0002252	Immune effector process	7	375	0.75	0.0150	9606.ENSP00000009530,9606.ENSP00000245907,9606.ENSP00000264832,9606.ENSP00000306157,9606.ENSP00000319914,9606.ENSP00000385035,9606.ENSP00000385675	CD74,C3,ICAM1,IL7R,TCIM,C1S,IL6
GO:0048646	Anatomical structure formation involved in morphogenesis	11	938	0.54	0.0151	9606.ENSP00000216117,9606.ENSP00000244869,9606.ENSP00000264634,9606.ENSP00000274063,9606.ENSP00000294489,9606.ENSP00000304133,9606.ENSP00000306512,9606.ENSP00000356438,9606.ENSP00000357668,9606.ENSP00000428340,9606.ENSP00000478561	HMOX1,EREG,WNT5A,SFRP2,PDPN,SCG2,CXCL8,PTGS2,ADAM12,ANGPT1,CYP1B1
GO:0050863	Regulation of T cell activation	7	376	0.74	0.0151	9606.ENSP00000009530,9606.ENSP00000263339,9606.ENSP00000263341,9606.ENSP00000296861,9606.ENSP00000306157,9606.ENSP00000378786,9606.ENSP00000385675	CD74,IL1A,IL1B,TNFRSF21,IL7R,HLA-DRA,IL6
GO:0031347	Regulation of defense response	9	638	0.62	0.0152	9606.ENSP00000226317,9606.ENSP00000244869,9606.ENSP00000245907,9606.ENSP00000263341,9606.ENSP00000264634,9606.ENSP00000356438,9606.ENSP00000385675,9606.ENSP00000386380,9606.ENSP00000391747	CXCL6,EREG,C3,IL1B,WNT5A,PTGS2,IL6,IL1R1,LACC1
GO:0008284	Positive regulation of cell population proliferation	11	945	0.54	0.0157	9606.ENSP00000009530,9606.ENSP00000216117,9606.ENSP00000244869,9606.ENSP00000263339,9606.ENSP00000263341,9606.ENSP00000264634,9606.ENSP00000274063,9606.ENSP00000304133,9606.ENSP00000306157,9606.ENSP00000356438,9606.ENSP00000385675	CD74,HMOX1,EREG,IL1A,IL1B,WNT5A,SFRP2,SCG2,IL7R,PTGS2,IL6
GO:0032743	Positive regulation of interleukin-2 production	3	36	1.4	0.0157	9606.ENSP00000263339,9606.ENSP00000263341,9606.ENSP00000345502	IL1A,IL1B,PDE4D
GO:0010604	Positive regulation of macromolecule metabolic process	24	3533	0.31	0.0159	9606.ENSP00000009530,9606.ENSP00000201031,9606.ENSP00000216117,9606.ENSP00000239882,9606.ENSP00000244869,9606.ENSP00000245907,9606.ENSP00000259486,9606.ENSP00000263339,9606.ENSP00000263341,9606.ENSP00000264634,9606.ENSP00000268459,9606.ENSP00000274063,9606.ENSP00000306157,9606.ENSP00000306512,9606.ENSP00000319914,9606.ENSP00000345502,9606.ENSP00000356438,9606.ENSP00000378177,9606.ENSP00000385675,…	CD74,TFAP2C,HMOX1,ELF1,EREG,C3,ENPP2,IL1A,IL1B,WNT5A,NKD1,SFRP2,IL7R,CXCL8,TCIM,PDE4D,PTGS2,CEMIP,IL6,IL1R1,LACC1,TIPARP,ANGPT1,CYP1B1
GO:0033092	Positive regulation of immature T cell proliferation in thymus	2	6	2.0	0.0159	9606.ENSP00000263339,9606.ENSP00000263341	IL1A,IL1B
GO:0033591	Response to L-ascorbic acid	2	6	2.0	0.0159	9606.ENSP00000263339,9606.ENSP00000446252	IL1A,SOD2
GO:0019882	Antigen processing and presentation	4	93	1.11	0.0161	9606.ENSP00000009530,9606.ENSP00000264832,9606.ENSP00000357981,9606.ENSP00000378786	CD74,ICAM1,CTSS,HLA-DRA
GO:0046890	Regulation of lipid biosynthetic process	5	172	0.94	0.0161	9606.ENSP00000009530,9606.ENSP00000245907,9606.ENSP00000263339,9606.ENSP00000263341,9606.ENSP00000356438	CD74,C3,IL1A,IL1B,PTGS2
GO:0071407	Cellular response to organic cyclic compound	8	508	0.67	0.0161	9606.ENSP00000263341,9606.ENSP00000280979,9606.ENSP00000345502,9606.ENSP00000356438,9606.ENSP00000359258,9606.ENSP00000383115,9606.ENSP00000420612,9606.ENSP00000478561	IL1B,AKAP6,PDE4D,PTGS2,GCLM,COLEC12,TIPARP,CYP1B1
GO:0002696	Positive regulation of leukocyte activation	7	384	0.74	0.0164	9606.ENSP00000009530,9606.ENSP00000263339,9606.ENSP00000263341,9606.ENSP00000264634,9606.ENSP00000306157,9606.ENSP00000378786,9606.ENSP00000385675	CD74,IL1A,IL1B,WNT5A,IL7R,HLA-DRA,IL6
GO:0009987	Cellular process	61	14826	0.09	0.0165	9606.ENSP00000009530,9606.ENSP00000201031,9606.ENSP00000216117,9606.ENSP00000222543,9606.ENSP00000225688,9606.ENSP00000226317,9606.ENSP00000230538,9606.ENSP00000239882,9606.ENSP00000244869,9606.ENSP00000245907,9606.ENSP00000258526,9606.ENSP00000259486,9606.ENSP00000262209,9606.ENSP00000263339,9606.ENSP00000263341,9606.ENSP00000264170,9606.ENSP00000264634,9606.ENSP00000264832,9606.ENSP00000265071,…	CD74,TFAP2C,HMOX1,TFPI2,RASD1,CXCL6,LAMA4,ELF1,EREG,C3,PLXNC1,ENPP2,TRPA1,IL1A,IL1B,KYNU,WNT5A,ICAM1,CDH6,RASGRF2,STC2,NKD1,SFRP2,CYP39A1,SLC7A11,AKAP6,ABCC3,PDPN,TNFRSF21,RGL1,SCG2,IL7R,CXCL8,NPTX1,NQO1,TCIM,SLC16A6,CHST15,CPM,NTN4,PDE4D,CCL20,PTGS1,PTGS2,ADAM12,CTSS,GCLM,SVEP1,HLA-DRA,CXCL1,MGST1,COLEC12,IL6,IL1R1,LACC1,CSGALNACT1,TIPARP,ANGPT1,SOD2,ANKS1B,CYP1B1
GO:0010717	Regulation of epithelial to mesenchymal transition	4	95	1.1	0.0171	9606.ENSP00000263341,9606.ENSP00000274063,9606.ENSP00000294489,9606.ENSP00000385675	IL1B,SFRP2,PDPN,IL6
GO:2000106	Regulation of leukocyte apoptotic process	4	95	1.1	0.0171	9606.ENSP00000009530,9606.ENSP00000264634,9606.ENSP00000280612,9606.ENSP00000306157	CD74,WNT5A,SLC7A11,IL7R
GO:0071347	Cellular response to interleukin-1	4	98	1.09	0.0186	9606.ENSP00000263341,9606.ENSP00000306512,9606.ENSP00000351671,9606.ENSP00000386380	IL1B,CXCL8,CCL20,IL1R1
GO:0002246	Wound healing involved in inflammatory response	2	7	1.93	0.0191	9606.ENSP00000216117,9606.ENSP00000263339	HMOX1,IL1A
GO:0002690	Positive regulation of leukocyte chemotaxis	4	99	1.08	0.0191	9606.ENSP00000009530,9606.ENSP00000264634,9606.ENSP00000306512,9606.ENSP00000385675	CD74,WNT5A,CXCL8,IL6
GO:0010573	Vascular endothelial growth factor production	2	7	1.93	0.0191	9606.ENSP00000263341,9606.ENSP00000385675	IL1B,IL6
GO:0030213	Hyaluronan biosynthetic process	2	7	1.93	0.0191	9606.ENSP00000263341,9606.ENSP00000378177	IL1B,CEMIP
GO:0031622	Positive regulation of fever generation	2	7	1.93	0.0191	9606.ENSP00000263341,9606.ENSP00000356438	IL1B,PTGS2
GO:0033559	Unsaturated fatty acid metabolic process	4	99	1.08	0.0191	9606.ENSP00000009530,9606.ENSP00000354612,9606.ENSP00000356438,9606.ENSP00000478561	CD74,PTGS1,PTGS2,CYP1B1
GO:0043408	Regulation of MAPK cascade	9	668	0.6	0.0191	9606.ENSP00000009530,9606.ENSP00000263339,9606.ENSP00000263341,9606.ENSP00000264634,9606.ENSP00000264832,9606.ENSP00000274063,9606.ENSP00000351671,9606.ENSP00000385675,9606.ENSP00000428340	CD74,IL1A,IL1B,WNT5A,ICAM1,SFRP2,CCL20,IL6,ANGPT1
GO:0050801	Ion homeostasis	8	527	0.66	0.0191	9606.ENSP00000216117,9606.ENSP00000262209,9606.ENSP00000263339,9606.ENSP00000264634,9606.ENSP00000265087,9606.ENSP00000280612,9606.ENSP00000391747,9606.ENSP00000446252	HMOX1,TRPA1,IL1A,WNT5A,STC2,SLC7A11,LACC1,SOD2
GO:2001243	Negative regulation of intrinsic apoptotic signaling pathway	4	101	1.07	0.0200	9606.ENSP00000009530,9606.ENSP00000274063,9606.ENSP00000356438,9606.ENSP00000446252	CD74,SFRP2,PTGS2,SOD2
GO:0008015	Blood circulation	7	403	0.71	0.0202	9606.ENSP00000216117,9606.ENSP00000345502,9606.ENSP00000354612,9606.ENSP00000356438,9606.ENSP00000359258,9606.ENSP00000428340,9606.ENSP00000446252	HMOX1,PDE4D,PTGS1,PTGS2,GCLM,ANGPT1,SOD2
GO:0009893	Positive regulation of metabolic process	25	3847	0.29	0.0202	9606.ENSP00000009530,9606.ENSP00000201031,9606.ENSP00000216117,9606.ENSP00000239882,9606.ENSP00000244869,9606.ENSP00000245907,9606.ENSP00000259486,9606.ENSP00000263339,9606.ENSP00000263341,9606.ENSP00000264634,9606.ENSP00000268459,9606.ENSP00000274063,9606.ENSP00000306157,9606.ENSP00000306512,9606.ENSP00000319914,9606.ENSP00000345502,9606.ENSP00000356438,9606.ENSP00000378177,9606.ENSP00000385675,…	CD74,TFAP2C,HMOX1,ELF1,EREG,C3,ENPP2,IL1A,IL1B,WNT5A,NKD1,SFRP2,IL7R,CXCL8,TCIM,PDE4D,PTGS2,CEMIP,IL6,IL1R1,LACC1,TIPARP,ANGPT1,SOD2,CYP1B1
GO:0006953	Acute-phase response	3	42	1.33	0.0214	9606.ENSP00000263339,9606.ENSP00000263341,9606.ENSP00000385675	IL1A,IL1B,IL6
GO:0007566	Embryo implantation	3	42	1.33	0.0214	9606.ENSP00000263341,9606.ENSP00000265087,9606.ENSP00000356438	IL1B,STC2,PTGS2
GO:0032879	Regulation of localization	17	2103	0.38	0.0214	9606.ENSP00000009530,9606.ENSP00000216117,9606.ENSP00000245907,9606.ENSP00000262209,9606.ENSP00000263339,9606.ENSP00000263341,9606.ENSP00000264634,9606.ENSP00000265080,9606.ENSP00000265087,9606.ENSP00000280612,9606.ENSP00000280979,9606.ENSP00000345502,9606.ENSP00000356438,9606.ENSP00000357981,9606.ENSP00000378177,9606.ENSP00000385675,9606.ENSP00000428340	CD74,HMOX1,C3,TRPA1,IL1A,IL1B,WNT5A,RASGRF2,STC2,SLC7A11,AKAP6,PDE4D,PTGS2,CTSS,CEMIP,IL6,ANGPT1
GO:1902533	Positive regulation of intracellular signal transduction	11	997	0.52	0.0218	9606.ENSP00000009530,9606.ENSP00000216117,9606.ENSP00000263339,9606.ENSP00000263341,9606.ENSP00000264634,9606.ENSP00000264832,9606.ENSP00000280979,9606.ENSP00000319914,9606.ENSP00000351671,9606.ENSP00000385675,9606.ENSP00000428340	CD74,HMOX1,IL1A,IL1B,WNT5A,ICAM1,AKAP6,TCIM,CCL20,IL6,ANGPT1
GO:0045429	Positive regulation of nitric oxide biosynthetic process	3	43	1.32	0.0225	9606.ENSP00000263341,9606.ENSP00000356438,9606.ENSP00000446252	IL1B,PTGS2,SOD2
GO:0060353	Regulation of cell adhesion molecule production	2	8	1.87	0.0225	9606.ENSP00000263341,9606.ENSP00000306512	IL1B,CXCL8
GO:1905331	Negative regulation of morphogenesis of an epithelium	2	8	1.87	0.0225	9606.ENSP00000264634,9606.ENSP00000268459	WNT5A,NKD1
GO:2000556	Positive regulation of T-helper 1 cell cytokine production	2	8	1.87	0.0225	9606.ENSP00000263341,9606.ENSP00000386380	IL1B,IL1R1
GO:2000659	Regulation of interleukin-1-mediated signaling pathway	2	8	1.87	0.0225	9606.ENSP00000385675,9606.ENSP00000386380	IL6,IL1R1
GO:0009888	Tissue development	15	1723	0.41	0.0226	9606.ENSP00000244869,9606.ENSP00000245907,9606.ENSP00000263339,9606.ENSP00000264634,9606.ENSP00000264832,9606.ENSP00000265087,9606.ENSP00000274063,9606.ENSP00000280612,9606.ENSP00000294489,9606.ENSP00000340998,9606.ENSP00000345502,9606.ENSP00000356438,9606.ENSP00000363593,9606.ENSP00000420612,9606.ENSP00000478561	EREG,C3,IL1A,WNT5A,ICAM1,STC2,SFRP2,SLC7A11,PDPN,NTN4,PDE4D,PTGS2,SVEP1,TIPARP,CYP1B1
GO:0008217	Regulation of blood pressure	5	191	0.89	0.0227	9606.ENSP00000216117,9606.ENSP00000345502,9606.ENSP00000354612,9606.ENSP00000356438,9606.ENSP00000446252	HMOX1,PDE4D,PTGS1,PTGS2,SOD2
GO:0031349	Positive regulation of defense response	6	296	0.78	0.0231	9606.ENSP00000244869,9606.ENSP00000245907,9606.ENSP00000263341,9606.ENSP00000264634,9606.ENSP00000356438,9606.ENSP00000385675	EREG,C3,IL1B,WNT5A,PTGS2,IL6
GO:0010595	Positive regulation of endothelial cell migration	4	107	1.05	0.0235	9606.ENSP00000216117,9606.ENSP00000264634,9606.ENSP00000356438,9606.ENSP00000428340	HMOX1,WNT5A,PTGS2,ANGPT1
GO:0050731	Positive regulation of peptidyl-tyrosine phosphorylation	5	194	0.89	0.0241	9606.ENSP00000009530,9606.ENSP00000244869,9606.ENSP00000259486,9606.ENSP00000385675,9606.ENSP00000428340	CD74,EREG,ENPP2,IL6,ANGPT1
GO:0070372	Regulation of ERK1 and ERK2 cascade	6	299	0.78	0.0241	9606.ENSP00000009530,9606.ENSP00000263339,9606.ENSP00000263341,9606.ENSP00000264832,9606.ENSP00000351671,9606.ENSP00000428340	CD74,IL1A,IL1B,ICAM1,CCL20,ANGPT1
GO:0043269	Regulation of ion transport	9	700	0.58	0.0248	9606.ENSP00000263339,9606.ENSP00000263341,9606.ENSP00000265080,9606.ENSP00000265087,9606.ENSP00000280979,9606.ENSP00000345502,9606.ENSP00000356438,9606.ENSP00000357981,9606.ENSP00000378177	IL1A,IL1B,RASGRF2,STC2,AKAP6,PDE4D,PTGS2,CTSS,CEMIP
GO:0045840	Positive regulation of mitotic nuclear division	3	45	1.3	0.0248	9606.ENSP00000244869,9606.ENSP00000263339,9606.ENSP00000263341	EREG,IL1A,IL1B
GO:0046427	Positive regulation of receptor signaling pathway via JAK-STAT	3	45	1.3	0.0248	9606.ENSP00000306157,9606.ENSP00000385675,9606.ENSP00000478561	IL7R,IL6,CYP1B1
GO:0071887	Leukocyte apoptotic process	3	45	1.3	0.0248	9606.ENSP00000264634,9606.ENSP00000296861,9606.ENSP00000385675	WNT5A,TNFRSF21,IL6
GO:0043085	Positive regulation of catalytic activity	12	1191	0.48	0.0250	9606.ENSP00000009530,9606.ENSP00000244869,9606.ENSP00000263341,9606.ENSP00000264634,9606.ENSP00000265080,9606.ENSP00000274063,9606.ENSP00000303192,9606.ENSP00000319914,9606.ENSP00000351671,9606.ENSP00000359258,9606.ENSP00000378177,9606.ENSP00000428340	CD74,EREG,IL1B,WNT5A,RASGRF2,SFRP2,RGL1,TCIM,CCL20,GCLM,CEMIP,ANGPT1
GO:0003006	Developmental process involved in reproduction	11	1023	0.51	0.0255	9606.ENSP00000201031,9606.ENSP00000244869,9606.ENSP00000245907,9606.ENSP00000263339,9606.ENSP00000263341,9606.ENSP00000264634,9606.ENSP00000265087,9606.ENSP00000274063,9606.ENSP00000356438,9606.ENSP00000420612,9606.ENSP00000478561	TFAP2C,EREG,C3,IL1A,IL1B,WNT5A,STC2,SFRP2,PTGS2,TIPARP,CYP1B1
GO:0048534	Hematopoietic or lymphoid organ development	9	705	0.58	0.0257	9606.ENSP00000009530,9606.ENSP00000264634,9606.ENSP00000274063,9606.ENSP00000294489,9606.ENSP00000306157,9606.ENSP00000385675,9606.ENSP00000420612,9606.ENSP00000428340,9606.ENSP00000446252	CD74,WNT5A,SFRP2,PDPN,IL7R,IL6,TIPARP,ANGPT1,SOD2
GO:0050918	Positive chemotaxis	3	46	1.29	0.0257	9606.ENSP00000264634,9606.ENSP00000304133,9606.ENSP00000428340	WNT5A,SCG2,ANGPT1
GO:0071248	Cellular response to metal ion	5	198	0.88	0.0257	9606.ENSP00000216117,9606.ENSP00000264634,9606.ENSP00000307549,9606.ENSP00000319788,9606.ENSP00000356438	HMOX1,WNT5A,NPTX1,NQO1,PTGS2
GO:0019371	Cyclooxygenase pathway	2	9	1.82	0.0258	9606.ENSP00000354612,9606.ENSP00000356438	PTGS1,PTGS2
GO:0034612	Response to tumor necrosis factor	5	199	0.88	0.0258	9606.ENSP00000296861,9606.ENSP00000306512,9606.ENSP00000351671,9606.ENSP00000356438,9606.ENSP00000478561	TNFRSF21,CXCL8,CCL20,PTGS2,CYP1B1
GO:0034635	Glutathione transport	2	9	1.82	0.0258	9606.ENSP00000280612,9606.ENSP00000379512	SLC7A11,MGST1
GO:0042742	Defense response to bacterium	6	306	0.77	0.0258	9606.ENSP00000226317,9606.ENSP00000263341,9606.ENSP00000306157,9606.ENSP00000351671,9606.ENSP00000383115,9606.ENSP00000385675	CXCL6,IL1B,IL7R,CCL20,COLEC12,IL6
GO:0090091	Positive regulation of extracellular matrix disassembly	2	9	1.82	0.0258	9606.ENSP00000294489,9606.ENSP00000385675	PDPN,IL6
GO:0006690	Icosanoid metabolic process	4	112	1.03	0.0261	9606.ENSP00000009530,9606.ENSP00000354612,9606.ENSP00000356438,9606.ENSP00000478561	CD74,PTGS1,PTGS2,CYP1B1
GO:0061844	Antimicrobial humoral immune response mediated by antimicrobial peptide	4	113	1.02	0.0268	9606.ENSP00000226317,9606.ENSP00000306512,9606.ENSP00000351671,9606.ENSP00000379110	CXCL6,CXCL8,CCL20,CXCL1
GO:0090179	Planar cell polarity pathway involved in neural tube closure	2	10	1.78	0.0297	9606.ENSP00000264634,9606.ENSP00000274063	WNT5A,SFRP2
GO:0070482	Response to oxygen levels	6	318	0.75	0.0307	9606.ENSP00000216117,9606.ENSP00000263339,9606.ENSP00000265087,9606.ENSP00000294489,9606.ENSP00000356438,9606.ENSP00000446252	HMOX1,IL1A,STC2,PDPN,PTGS2,SOD2
GO:0010718	Positive regulation of epithelial to mesenchymal transition	3	51	1.24	0.0325	9606.ENSP00000263341,9606.ENSP00000294489,9606.ENSP00000385675	IL1B,PDPN,IL6
GO:0070374	Positive regulation of ERK1 and ERK2 cascade	5	213	0.85	0.0333	9606.ENSP00000009530,9606.ENSP00000263339,9606.ENSP00000264832,9606.ENSP00000351671,9606.ENSP00000428340	CD74,IL1A,ICAM1,CCL20,ANGPT1
GO:0045599	Negative regulation of fat cell differentiation	3	52	1.24	0.0339	9606.ENSP00000264634,9606.ENSP00000385675,9606.ENSP00000446252	WNT5A,IL6,SOD2
GO:0030210	Heparin biosynthetic process	2	11	1.73	0.0343	9606.ENSP00000411816,9606.ENSP00000428340	CSGALNACT1,ANGPT1
GO:2000392	Regulation of lamellipodium morphogenesis	2	11	1.73	0.0343	9606.ENSP00000259486,9606.ENSP00000294489	ENPP2,PDPN
GO:0043523	Regulation of neuron apoptotic process	5	216	0.84	0.0350	9606.ENSP00000216117,9606.ENSP00000319788,9606.ENSP00000359258,9606.ENSP00000428340,9606.ENSP00000446252	HMOX1,NQO1,GCLM,ANGPT1,SOD2
GO:0043536	Positive regulation of blood vessel endothelial cell migration	3	53	1.23	0.0354	9606.ENSP00000216117,9606.ENSP00000356438,9606.ENSP00000428340	HMOX1,PTGS2,ANGPT1
GO:0048146	Positive regulation of fibroblast proliferation	3	54	1.22	0.0369	9606.ENSP00000009530,9606.ENSP00000244869,9606.ENSP00000264634	CD74,EREG,WNT5A
GO:1901215	Negative regulation of neuron death	5	219	0.83	0.0369	9606.ENSP00000216117,9606.ENSP00000280612,9606.ENSP00000359258,9606.ENSP00000428340,9606.ENSP00000446252	HMOX1,SLC7A11,GCLM,ANGPT1,SOD2
GO:0019369	Arachidonic acid metabolic process	3	55	1.21	0.0387	9606.ENSP00000354612,9606.ENSP00000356438,9606.ENSP00000478561	PTGS1,PTGS2,CYP1B1
GO:0034341	Response to interferon-gamma	4	127	0.97	0.0387	9606.ENSP00000009530,9606.ENSP00000264170,9606.ENSP00000264634,9606.ENSP00000351671	CD74,KYNU,WNT5A,CCL20
GO:0071320	Cellular response to cAMP	3	55	1.21	0.0387	9606.ENSP00000280979,9606.ENSP00000345502,9606.ENSP00000478561	AKAP6,PDE4D,CYP1B1
GO:2000027	Regulation of animal organ morphogenesis	4	127	0.97	0.0387	9606.ENSP00000264634,9606.ENSP00000268459,9606.ENSP00000274063,9606.ENSP00000340998	WNT5A,NKD1,SFRP2,NTN4
GO:0006790	Sulfur compound metabolic process	6	336	0.73	0.0388	9606.ENSP00000280612,9606.ENSP00000333947,9606.ENSP00000359258,9606.ENSP00000411816,9606.ENSP00000428340,9606.ENSP00000446252	SLC7A11,CHST15,GCLM,CSGALNACT1,ANGPT1,SOD2
GO:1901731	Positive regulation of platelet aggregation	2	12	1.7	0.0388	9606.ENSP00000294489,9606.ENSP00000385675	PDPN,IL6
GO:0009725	Response to hormone	9	762	0.55	0.0395	9606.ENSP00000216117,9606.ENSP00000244869,9606.ENSP00000265087,9606.ENSP00000319788,9606.ENSP00000356438,9606.ENSP00000357981,9606.ENSP00000359258,9606.ENSP00000385675,9606.ENSP00000478561	HMOX1,EREG,STC2,NQO1,PTGS2,CTSS,GCLM,IL6,CYP1B1
GO:0051282	Regulation of sequestering of calcium ion	4	130	0.96	0.0411	9606.ENSP00000262209,9606.ENSP00000280979,9606.ENSP00000345502,9606.ENSP00000378177	TRPA1,AKAP6,PDE4D,CEMIP
GO:0001961	Positive regulation of cytokine-mediated signaling pathway	3	57	1.2	0.0414	9606.ENSP00000009530,9606.ENSP00000264634,9606.ENSP00000386380	CD74,WNT5A,IL1R1
GO:0030514	Negative regulation of BMP signaling pathway	3	57	1.2	0.0414	9606.ENSP00000264634,9606.ENSP00000274063,9606.ENSP00000303766	WNT5A,SFRP2,HTRA3
GO:0090175	Regulation of establishment of planar polarity	3	57	1.2	0.0414	9606.ENSP00000264634,9606.ENSP00000268459,9606.ENSP00000274063	WNT5A,NKD1,SFRP2
GO:0051093	Negative regulation of developmental process	10	933	0.51	0.0417	9606.ENSP00000009530,9606.ENSP00000244869,9606.ENSP00000263339,9606.ENSP00000263341,9606.ENSP00000264634,9606.ENSP00000265087,9606.ENSP00000268459,9606.ENSP00000274063,9606.ENSP00000385675,9606.ENSP00000446252	CD74,EREG,IL1A,IL1B,WNT5A,STC2,NKD1,SFRP2,IL6,SOD2
GO:0008637	Apoptotic mitochondrial changes	3	58	1.19	0.0427	9606.ENSP00000307549,9606.ENSP00000359258,9606.ENSP00000446252	NPTX1,GCLM,SOD2
GO:0043030	Regulation of macrophage activation	3	58	1.19	0.0427	9606.ENSP00000009530,9606.ENSP00000264634,9606.ENSP00000385675	CD74,WNT5A,IL6
GO:0016322	Neuron remodeling	2	13	1.66	0.0428	9606.ENSP00000245907,9606.ENSP00000340998	C3,NTN4
GO:0010565	Regulation of cellular ketone metabolic process	4	134	0.95	0.0442	9606.ENSP00000009530,9606.ENSP00000263341,9606.ENSP00000280612,9606.ENSP00000356438	CD74,IL1B,SLC7A11,PTGS2
GO:0043903	Regulation of biological process involved in symbiotic interaction	3	60	1.17	0.0460	9606.ENSP00000009530,9606.ENSP00000226317,9606.ENSP00000306512	CD74,CXCL6,CXCL8
GO:0002886	Regulation of myeloid leukocyte mediated immunity	3	61	1.17	0.0479	9606.ENSP00000216117,9606.ENSP00000226317,9606.ENSP00000245907	HMOX1,CXCL6,C3
GO:0006749	Glutathione metabolic process	3	61	1.17	0.0479	9606.ENSP00000280612,9606.ENSP00000359258,9606.ENSP00000446252	SLC7A11,GCLM,SOD2
GO:0019430	Removal of superoxide radicals	2	14	1.63	0.0479	9606.ENSP00000319788,9606.ENSP00000446252	NQO1,SOD2
GO:0032308	Positive regulation of prostaglandin secretion	2	14	1.63	0.0479	9606.ENSP00000263339,9606.ENSP00000263341	IL1A,IL1B
GO:0044272	Sulfur compound biosynthetic process	4	138	0.94	0.0479	9606.ENSP00000333947,9606.ENSP00000359258,9606.ENSP00000411816,9606.ENSP00000428340	CHST15,GCLM,CSGALNACT1,ANGPT1
GO:0048021	Regulation of melanin biosynthetic process	2	14	1.63	0.0479	9606.ENSP00000264634,9606.ENSP00000280612	WNT5A,SLC7A11
GO:0050930	Induction of positive chemotaxis	2	14	1.63	0.0479	9606.ENSP00000304133,9606.ENSP00000306512	SCG2,CXCL8
GO:0050680	Negative regulation of epithelial cell proliferation	4	139	0.93	0.0490	9606.ENSP00000244869,9606.ENSP00000264634,9606.ENSP00000274063,9606.ENSP00000304133	EREG,WNT5A,SFRP2,SCG2

## Sheet: UP REACTOME pathways
Enrichment Oxy ∩ Met HFA upregulated genes
#term ID	term description	observed gene count	background gene count	strength	false discovery rate	matching proteins in your network (IDs)	matching proteins in your network (labels)
HSA-6783783	Interleukin-10 signaling	9	45	1.78	3.16e-10	9606.ENSP00000263339,9606.ENSP00000263341,9606.ENSP00000264832,9606.ENSP00000306512,9606.ENSP00000351671,9606.ENSP00000356438,9606.ENSP00000379110,9606.ENSP00000385675,9606.ENSP00000386380	IL1A,IL1B,ICAM1,CXCL8,CCL20,PTGS2,CXCL1,IL6,IL1R1
HSA-449147	Signaling by Interleukins	12	453	0.9	4.44e-05	9606.ENSP00000216117,9606.ENSP00000263339,9606.ENSP00000263341,9606.ENSP00000264832,9606.ENSP00000306157,9606.ENSP00000306512,9606.ENSP00000351671,9606.ENSP00000356438,9606.ENSP00000379110,9606.ENSP00000385675,9606.ENSP00000386380,9606.ENSP00000446252	HMOX1,IL1A,IL1B,ICAM1,IL7R,CXCL8,CCL20,PTGS2,CXCL1,IL6,IL1R1,SOD2
HSA-6785807	Interleukin-4 and Interleukin-13 signaling	7	107	1.29	7.89e-05	9606.ENSP00000216117,9606.ENSP00000263339,9606.ENSP00000263341,9606.ENSP00000264832,9606.ENSP00000306512,9606.ENSP00000356438,9606.ENSP00000385675	HMOX1,IL1A,IL1B,ICAM1,CXCL8,PTGS2,IL6
HSA-1280215	Cytokine Signaling in Immune system	13	706	0.74	0.00035	9606.ENSP00000216117,9606.ENSP00000263339,9606.ENSP00000263341,9606.ENSP00000264832,9606.ENSP00000306157,9606.ENSP00000306512,9606.ENSP00000351671,9606.ENSP00000356438,9606.ENSP00000378786,9606.ENSP00000379110,9606.ENSP00000385675,9606.ENSP00000386380,9606.ENSP00000446252	HMOX1,IL1A,IL1B,ICAM1,IL7R,CXCL8,CCL20,PTGS2,HLA-DRA,CXCL1,IL6,IL1R1,SOD2
HSA-9818027	NFE2L2 regulating anti-oxidant/detoxification enzymes	4	17	1.85	0.00035	9606.ENSP00000216117,9606.ENSP00000280612,9606.ENSP00000319788,9606.ENSP00000359258	HMOX1,SLC7A11,NQO1,GCLM
HSA-9660826	Purinergic signaling in leishmaniasis infection	4	26	1.66	0.0011	9606.ENSP00000216117,9606.ENSP00000245907,9606.ENSP00000263339,9606.ENSP00000263341	HMOX1,C3,IL1A,IL1B
HSA-168256	Immune System	19	1979	0.46	0.0052	9606.ENSP00000009530,9606.ENSP00000216117,9606.ENSP00000245907,9606.ENSP00000263339,9606.ENSP00000263341,9606.ENSP00000264832,9606.ENSP00000306157,9606.ENSP00000306512,9606.ENSP00000351671,9606.ENSP00000356438,9606.ENSP00000357981,9606.ENSP00000378786,9606.ENSP00000379110,9606.ENSP00000379512,9606.ENSP00000383115,9606.ENSP00000385035,9606.ENSP00000385675,9606.ENSP00000386380,9606.ENSP00000446252	CD74,HMOX1,C3,IL1A,IL1B,ICAM1,IL7R,CXCL8,CCL20,PTGS2,CTSS,HLA-DRA,CXCL1,MGST1,COLEC12,C1S,IL6,IL1R1,SOD2
HSA-9658195	Leishmania infection	6	165	1.04	0.0058	9606.ENSP00000216117,9606.ENSP00000245907,9606.ENSP00000263339,9606.ENSP00000263341,9606.ENSP00000264634,9606.ENSP00000385675	HMOX1,C3,IL1A,IL1B,WNT5A,IL6
HSA-380108	Chemokine receptors bind chemokines	4	57	1.32	0.0117	9606.ENSP00000226317,9606.ENSP00000306512,9606.ENSP00000351671,9606.ENSP00000379110	CXCL6,CXCL8,CCL20,CXCL1

## Sheet: Down Biological process (GO)
Enrichment Oxy ∩ Met HFA downregulated genes
#term ID	term description	observed gene count	background gene count	strength	false discovery rate	matching proteins in your network (IDs)	matching proteins in your network (labels)
GO:0048731	System development	18	3867	0.5	0.0109	9606.ENSP00000061240,9606.ENSP00000231461,9606.ENSP00000242480,9606.ENSP00000260502,9606.ENSP00000272462,9606.ENSP00000307741,9606.ENSP00000324270,9606.ENSP00000337439,9606.ENSP00000340874,9606.ENSP00000350132,9606.ENSP00000352455,9606.ENSP00000355124,9606.ENSP00000364635,9606.ENSP00000376197,9606.ENSP00000381231,9606.ENSP00000397181,9606.ENSP00000406022,9606.ENSP00000497183	TLL1,ST8SIA4,EGR2,BCAR3,MALL,CMTM8,OXTR,DACT1,MEF2C,PLN,MFAP5,KRT19,PADI2,TFRC,CBS,RGS4,UNC5C,CCBE1
GO:0048856	Anatomical structure development	19	5117	0.4	0.0479	9606.ENSP00000061240,9606.ENSP00000231461,9606.ENSP00000242480,9606.ENSP00000260502,9606.ENSP00000272462,9606.ENSP00000277895,9606.ENSP00000307741,9606.ENSP00000324270,9606.ENSP00000337439,9606.ENSP00000340874,9606.ENSP00000350132,9606.ENSP00000352455,9606.ENSP00000355124,9606.ENSP00000364635,9606.ENSP00000376197,9606.ENSP00000381231,9606.ENSP00000397181,9606.ENSP00000406022,9606.ENSP00000497183	TLL1,ST8SIA4,EGR2,BCAR3,MALL,ABLIM1,CMTM8,OXTR,DACT1,MEF2C,PLN,MFAP5,KRT19,PADI2,TFRC,CBS,RGS4,UNC5C,CCBE1
