# Supplementary material for: Subventricular Zone‐on‐a‐Chip: A Model to Study Neurogenesis Disruption in Neonatal Intraventricular Hemorrhage
Source: Adv Sci (Weinh). 2025 Oct 24;13(3):e02145. doi: 10.1002/advs.202502145 (PMC12806495; doi:10.1002/advs.202502145)
Supplement: Supplementary file 6 — Supplemental DataFile [file ADVS-13-e02145-s002.zip › Supplementary File 4. Oxy and Met HBMEC DEG lists.xlsx]

## Sheet: MetHb vs Control
#%result_name=Analysis_153
#%array_type=Clariom_S_Human
#%annotation=Clariom_S_Human.r1.na36.hg38.a1.transcript.csv
#%comparison=MetHb vs Control
ID	MetHb Avg (log2)	Control Avg (log2)	Fold Change	P-val	FDR P-val	Gene Symbol	Description	Group
TC1100006831.hg.1	11.84	10.36	2.8	0.0128	0.9976	ADM	adrenomedullin	Coding
TC2200007204.hg.1	10.65	9.28	2.58	0.0432	0.9976	HMOX1	heme oxygenase 1	Multiple_Complex
TC1000010482.hg.1	12.45	11.09	2.56	0.0499	0.9976	C10orf10	chromosome 10 open reading frame 10	Multiple_Complex
TC0200012404.hg.1	13.87	12.52	2.55	0.0291	0.9976	ZFP36L2	ZFP36 ring finger protein-like 2	Multiple_Complex
TC0900006762.hg.1	9.9	8.56	2.53	0.0364	0.9976	ACER2	alkaline ceramidase 2	Multiple_Complex
TC1700007779.hg.1	9.62	8.33	2.45	0.0288	0.9976	MSL1	male-specific lethal 1 homolog (Drosophila)	Multiple_Complex
TC0300007393.hg.1	6.38	5.14	2.37	0.0166	0.9976	UBA7	Memczak2013 ANTISENSE, coding, INTERNAL, intronic best transcript NM_003335	NonCoding
TC0700009689.hg.1	6.25	5.04	2.31	0.0313	0.9976	NOS3	Transcript Identified by AceView, Entrez Gene ID(s) 4846	Coding
TC0100007800.hg.1	8.63	7.46	2.24	0.0037	0.9976	THRAP3	Jeck2013 ALT_ACCEPTOR, ALT_DONOR, coding, INTERNAL, intronic best transcript NM_005119	NonCoding
TC0200007536.hg.1	5.75	4.61	2.21	0.0153	0.9976	GTF2A1L; STON1-GTF2A1L; STON1	general transcription factor IIA 1-like; STON1-GTF2A1L readthrough; stonin 1	Multiple_Complex
TC0700010770.hg.1	4.56	3.44	2.19	0.0077	0.9976	SFRP4	secreted frizzled-related protein 4	Multiple_Complex
TC0300010891.hg.1	8.57	7.45	2.18	0.0298	0.9976	ZNF852	zinc finger protein 852	Multiple_Complex
TC0900011829.hg.1	7.42	6.33	2.12	0.0094	0.9976	RALGDS	ral guanine nucleotide dissociation stimulator	Multiple_Complex
TC0X00008828.hg.1	11.8	10.73	2.09	0.0026	0.9976	EMD	emerin	Multiple_Complex
TC0100006801.hg.1	7.77	6.7	2.09	0.0049	0.9976	NMNAT1	nicotinamide nucleotide adenylyltransferase 1	Multiple_Complex
TC0300012021.hg.1	5.9	4.84	2.09	0.0368	0.9976	CFAP44	cilia and flagella associated protein 44	Multiple_Complex
TC0400012781.hg.1	6	4.96	2.06	0.0047	0.9976	STIM2	stromal interaction molecule 2	NonCoding
TC0200014414.hg.1	11.19	10.16	2.04	0.0488	0.9976	CXCR4	chemokine (C-X-C motif) receptor 4	Multiple_Complex
TC0500010081.hg.1	4.98	3.96	2.03	0.001	0.9976	FAM173B	Transcript Identified by AceView, Entrez Gene ID(s) 134145	Unassigned
TSUnmapped00000050.hg.1	9.77	8.75	2.03	0.0065	0.9976	MLXIP	MLX interacting protein	Coding
TC0400008557.hg.1	11.43	10.42	2.01	0.0044	0.9976	USP53	ubiquitin specific peptidase 53	Multiple_Complex
TC1700012468.hg.1	11.4	12.41	-2	0.0171	0.9976	HN1	hematological and neurological expressed 1	Multiple_Complex
TC1100007461.hg.1	7.27	8.27	-2	0.0304	0.9976	ARHGAP1	Memczak2013 ANTISENSE, CDS, coding, INTERNAL, UTR3 best transcript NM_004308	NonCoding
TC1600011513.hg.1	7.58	8.58	-2	0.0262	0.9976	BOLA2; BOLA2B	bolA family member 2; bolA family member 2B	Multiple_Complex
TC1000010737.hg.1	8.33	9.35	-2.02	0.0248	0.9976	RHOBTB1	Rho-related BTB domain containing 1	Multiple_Complex
TC0600013570.hg.1	7.45	8.47	-2.03	0.0489	0.9976	ZBTB2	zinc finger and BTB domain containing 2	Multiple_Complex
TC0900007667.hg.1	9.94	10.96	-2.03	0.0013	0.9976	PSAT1	phosphoserine aminotransferase 1	Multiple_Complex
TC1100007941.hg.1	7.89	8.92	-2.04	0.0131	0.9976	FKBP2	FK506 binding protein 2	Multiple_Complex
TC0400009891.hg.1	5.54	6.57	-2.05	0.0271	0.9976	EVC2	Ellis van Creveld syndrome 2	Multiple_Complex
TC0100014852.hg.1	8.33	9.37	-2.06	0.0042	0.9976	GBP1	guanylate binding protein 1, interferon-inducible	Multiple_Complex
TC1500010867.hg.1	6.51	7.58	-2.09	0.0072	0.9976	PIGBOS1; RAB27A	PIGB opposite strand 1; RAB27A, member RAS oncogene family	Multiple_Complex
TC0300006968.hg.1	9.63	10.69	-2.1	0.02	0.9976	CMTM7	CKLF-like MARVEL transmembrane domain containing 7	Multiple_Complex
TC0200011548.hg.1	8.04	9.12	-2.11	0.0275	0.9976	TSSC1	tumor suppressing subtransferable candidate 1	Multiple_Complex
TC0900008839.hg.1	6.3	7.37	-2.11	0.0204	0.9976	SLC25A25	solute carrier family 25 (mitochondrial carrier; phosphate carrier), member 25	Multiple_Complex
TC0300010040.hg.1	4.93	6.01	-2.12	0.0042	0.9976	NCBP2-AS2	NCBP2 antisense RNA 2 (head to head)	Multiple_Complex
TC1100013038.hg.1	5.86	6.97	-2.16	0.002	0.9976	SNX15	sorting nexin 15	Multiple_Complex
TC0500007666.hg.1	6.07	7.18	-2.17	0.0122	0.9976	CENPH	centromere protein H	Multiple_Complex
TC1100007384.hg.1	6.93	8.05	-2.17	0.0089	0.9976	ALKBH3; SEC14L1P1	alkB homolog 3, alpha-ketoglutarate-dependent dioxygenase; SEC14-like 1 pseudogene 1	Multiple_Complex
TC2000007083.hg.1	10.29	11.41	-2.17	0.002	0.9976	ID1	inhibitor of DNA binding 1, dominant negative helix-loop-helix protein	Multiple_Complex
TC0200016006.hg.1	6.73	7.85	-2.17	0.023	0.9976	HTR2B	5-hydroxytryptamine (serotonin) receptor 2B, G protein-coupled	Multiple_Complex
TC0100009524.hg.1	8.17	9.29	-2.18	0.0059	0.9976	VANGL1	VANGL planar cell polarity protein 1	Multiple_Complex
TC0100017172.hg.1	6.31	7.44	-2.18	0.0297	0.9976	IRF6	interferon regulatory factor 6	Multiple_Complex
TC0200014164.hg.1	5.82	6.95	-2.18	0.0059	0.9976	CYP27C1	cytochrome P450, family 27, subfamily C, polypeptide 1	Coding
TC1200009528.hg.1	7.71	8.83	-2.19	0.0332	0.9976	ZNF140	zinc finger protein 140	Multiple_Complex
TC1900006520.hg.1	7.59	8.75	-2.23	0.0269	0.9976	ATP5D	ATP synthase, H+ transporting, mitochondrial F1 complex, delta subunit	Multiple_Complex
TC0800010506.hg.1	8.33	9.5	-2.24	0.0162	0.9976	PLAG1	pleiomorphic adenoma gene 1	Multiple_Complex
TC1200007686.hg.1	9.3	10.47	-2.25	0.005	0.9976	KRT18	keratin 18, type I	Multiple_Complex
TC1200012754.hg.1	3.41	4.6	-2.28	0.0104	0.9976	KLRC1	killer cell lectin-like receptor subfamily C, member 1	Multiple_Complex
TC0700008264.hg.1	4.67	5.89	-2.32	0.0019	0.9976	DBF4	Transcript Identified by AceView, Entrez Gene ID(s) 10926	Unassigned
TC1200006946.hg.1	6.94	8.17	-2.36	0.0004	0.9976	H2AFJ	H2A histone family, member J	Multiple_Complex
TC1600007966.hg.1	10.19	11.45	-2.4	0.0404	0.9976	MT1H	metallothionein 1H	Multiple_Complex
TC1200011767.hg.1	7.3	8.56	-2.4	0.008	0.9976	SLC41A2	solute carrier family 41 (magnesium transporter), member 2	Multiple_Complex
TC1600007962.hg.1	15.43	16.69	-2.4	0.0294	0.9976	MT1A	metallothionein 1A	Coding
TC0100015873.hg.1	8.6	9.87	-2.41	0.0128	0.9976	S100A13	S100 calcium binding protein A13	Multiple_Complex
TC1000007641.hg.1	10.29	11.56	-2.42	0.0018	0.9976	DKK1	dickkopf WNT signaling pathway inhibitor 1	Multiple_Complex
TC1200010598.hg.1	5.66	6.95	-2.45	0.0292	0.9976	RND1	Rho family GTPase 1	Multiple_Complex
TC1200007653.hg.1	6.8	8.09	-2.45	0.019	0.9976	NR4A1	nuclear receptor subfamily 4, group A, member 1	Multiple_Complex
TC1200010538.hg.1	5.74	7.04	-2.46	0.0032	0.9976	AMIGO2	adhesion molecule with Ig-like domain 2	Coding
TC0300007657.hg.1	5.85	7.16	-2.47	0.0198	0.9976	C3orf14	chromosome 3 open reading frame 14	Multiple_Complex
TC0700007067.hg.1	4.98	6.3	-2.5	0.0005	0.9976	MTURN	maturin, neural progenitor differentiation regulator homolog (Xenopus)	Multiple_Complex
TC0600013231.hg.1	12.1	13.43	-2.53	0.0045	0.9976	SGK1	serum/glucocorticoid regulated kinase 1	Multiple_Complex
TC0500012238.hg.1	8.17	9.56	-2.61	0.0187	0.9976	HBEGF	heparin-binding EGF-like growth factor	Multiple_Complex
TC1600007960.hg.1	11.52	12.91	-2.62	0.049	0.9976	MT1M	metallothionein 1M	Coding
TC0100013445.hg.1	9.52	11	-2.79	0.0005	0.9976	IFI6	interferon, alpha-inducible protein 6	Multiple_Complex
TC0100017212.hg.1	8.78	10.3	-2.87	0.0048	0.9976	SLC30A1	solute carrier family 30 (zinc transporter), member 1	Multiple_Complex
TC1600010421.hg.1	13.81	15.36	-2.91	0.0325	0.9976	MT1G	metallothionein 1G	Coding
TC0100009221.hg.1	8.5	10.13	-3.1	0.0085	0.9976	VCAM1	vascular cell adhesion molecule 1	Multiple_Complex
TC0500008785.hg.1	10.6	12.26	-3.15	0.0005	0.9976	EGR1	early growth response 1	Coding
TC1600011399.hg.1	14.38	16.06	-3.2	0.0375	0.9976	MT1X	metallothionein 1X	Multiple_Complex
TC1400007209.hg.1	5.72	7.5	-3.43	0.0463	0.9976	SAMD4A	Jeck2013 ALT_ACCEPTOR, ALT_DONOR, coding, INTERNAL, intronic best transcript NM_015589	NonCoding
TC1600007959.hg.1	13.71	15.57	-3.62	0.0291	0.9976	MT1E	metallothionein 1E	Multiple_Complex
TC0200008270.hg.1	6.29	8.17	-3.68	0.0017	0.9976	ATOH8	atonal bHLH transcription factor 8	Multiple_Complex
TC0200006627.hg.1	6.08	8.13	-4.16	0.0003	0.9976	ID2	inhibitor of DNA binding 2, dominant negative helix-loop-helix protein	Multiple_Complex
TC1500007619.hg.1	10.96	13.13	-4.52	0.0004	0.9976	SMAD6	SMAD family member 6	Multiple_Complex

## Sheet: OxyHb vs control
#%result_name=Analysis_153
#%array_type=Clariom_S_Human
#%annotation=Clariom_S_Human.r1.na36.hg38.a1.transcript.csv
#%comparison=OxyHb vs Control
ID	OxyHb Avg (log2)	Control Avg (log2)	Fold Change	P-val	FDR P-val	Gene Symbol	Description	Group
TC1100012519.hg.1	6.05	4.27	3.43	0.0326	0.7332	CBL	Memczak2013 ANTISENSE, coding, INTERNAL, UTR3 best transcript NM_005188	NonCoding
TC1500010042.hg.1	9.45	7.79	3.15	0.0137	0.7332	CYP1A1	cytochrome P450, family 1, subfamily A, polypeptide 1	Multiple_Complex
TC1100013057.hg.1	10.71	9.19	2.86	0.0008	0.7332	TCIRG1	T-cell, immune regulator 1, ATPase, H+ transporting, lysosomal V0 subunit A3	Multiple_Complex
TC0700009689.hg.1	6.52	5.04	2.78	0.0088	0.7332	NOS3	Transcript Identified by AceView, Entrez Gene ID(s) 4846	Coding
TC1200012808.hg.1	9.49	8.18	2.5	0.0309	0.7332	R3HDM2	R3H domain containing 2	Multiple_Complex
TC0600011130.hg.1	8.05	6.74	2.48	0.0056	0.7332	HIST1H4C	Jeck2013 ANTISENSE, CDS, coding, INTERNAL, OVCODE, OVEXON, UTR3 best transcript NM_003542	NonCoding
TC0900009414.hg.1	7.5	6.24	2.38	0.0152	0.7332	RFX3	regulatory factor X, 3 (influences HLA class II expression)	Multiple_Complex
TC0700013596.hg.1	6.81	5.56	2.38	0.0308	0.7332	TSC22D4	TSC22 domain family, member 4	Multiple_Complex
TC1600009524.hg.1	11.12	9.87	2.37	0.017	0.7332	NPIPA5	nuclear pore complex interacting protein family, member A5	Coding
TC2200006833.hg.1	10.68	9.44	2.36	0.0258	0.7332	BCR	breakpoint cluster region	Multiple_Complex
TC1000010870.hg.1	13.5	12.28	2.34	0.0323	0.7332	SRGN	Memczak2013 ANTISENSE, coding, INTERNAL, UTR3 best transcript NM_002727	NonCoding
TC1500009429.hg.1	7.72	6.49	2.34	0.0007	0.7332	DMXL2	Dmx-like 2	Multiple_Complex
TC0600014111.hg.1	9.55	8.33	2.34	0.0047	0.7332	SYNGAP1; MIR5004	synaptic Ras GTPase activating protein 1; microRNA 5004	Multiple_Complex
TC0600009931.hg.1	4.72	3.51	2.31	0.0167	0.7332	CLDN20	claudin 20	Coding
TC0300007166.hg.1	8.4	7.22	2.27	0.0074	0.7332	ZBTB47	zinc finger and BTB domain containing 47	Coding
TC1600008928.hg.1	8.94	7.76	2.27	0.0397	0.7332	NPRL3	NPR3-like, GATOR1 complex subunit	Multiple_Complex
TC0400011685.hg.1	6.82	5.65	2.26	0.0015	0.7332	PRSS12	protease, serine, 12 (neurotrypsin, motopsin)	Multiple_Complex
TC0400007460.hg.1	8.42	7.24	2.26	0.0161	0.7332	OCIAD1	Transcript Identified by AceView, Entrez Gene ID(s) 54940	Unassigned
TC1100012131.hg.1	15.51	14.35	2.23	0.0343	0.7332	MMP1	matrix metallopeptidase 1	Multiple_Complex
TC1700007779.hg.1	9.47	8.33	2.21	0.0395	0.7332	MSL1	male-specific lethal 1 homolog (Drosophila)	Multiple_Complex
TC0300012021.hg.1	5.96	4.84	2.18	0.0259	0.7332	CFAP44	cilia and flagella associated protein 44	Multiple_Complex
TC1300009714.hg.1	12.32	11.2	2.17	0.0137	0.7332	ARGLU1	arginine and glutamate rich 1	Multiple_Complex
TC0700011147.hg.1	8.33	7.22	2.15	0.008	0.7332	VOPP1	Jeck2013 ALT_ACCEPTOR, ALT_DONOR, coding, INTERNAL, intronic best transcript NM_030796	NonCoding
TC0500010081.hg.1	5.06	3.96	2.15	0.0006	0.7332	FAM173B	Transcript Identified by AceView, Entrez Gene ID(s) 134145	Unassigned
TC0300014050.hg.1	8.84	7.75	2.13	0.0188	0.7332	NPHP3	nephronophthisis 3 (adolescent)	Multiple_Complex
TC1600006561.hg.1	9.15	8.06	2.12	0.0346	0.7332	MAPK8IP3	mitogen-activated protein kinase 8 interacting protein 3	Multiple_Complex
TC0100018399.hg.1	9.23	8.14	2.12	0.0203	0.7332	PLEKHG5	pleckstrin homology domain containing, family G (with RhoGef domain) member 5	Multiple_Complex
TC0100018490.hg.1	4.68	3.61	2.11	0.0025	0.7332	LINGO4	leucine rich repeat and Ig domain containing 4	Coding
TC1500009221.hg.1	9.1	8.04	2.09	0.0239	0.7332	TP53BP1	tumor protein p53 binding protein 1	Multiple_Complex
TC1700012415.hg.1	9.01	7.94	2.09	0.008	0.7332	KAT2A	K(lysine) acetyltransferase 2A	Multiple_Complex
TC0600014215.hg.1	7.05	5.99	2.09	0.0174	0.7332	GMDS	GDP-mannose 4,6-dehydratase	Multiple_Complex
TC1900008561.hg.1	7.75	6.69	2.09	0.0116	0.7332	AKT1S1	Memczak2013 ANTISENSE, coding, INTERNAL, intronic best transcript NM_001098633	NonCoding
TC1200007646.hg.1	12.58	11.52	2.08	0.0197	0.7332	ACVRL1	activin A receptor type IL	Multiple_Complex
TC0300007296.hg.1	9.69	8.63	2.08	0.0114	0.7332	SCAP	Memczak2013 ANTISENSE, CDS, coding, INTERNAL best transcript NM_012235	NonCoding
TC0300012900.hg.1	9.63	8.58	2.08	0.0157	0.7332	TIPARP	Memczak2013 ANTISENSE, CDS, coding, INTERNAL best transcript NM_001184717	NonCoding
TSUnmapped00000054.hg.1	7.5	6.45	2.06	0.0079	0.7332	ZNF780B	zinc finger protein 780B	Coding
TSUnmapped00000177.hg.1	7.5	6.45	2.06	0.0079	0.7332	ZNF780B	zinc finger protein 780B	Coding
TC1700010274.hg.1	11.3	10.26	2.06	0.0097	0.7332	BLMH	bleomycin hydrolase	Multiple_Complex
TC0600008611.hg.1	4.83	3.79	2.06	0.0191	0.7332	SH3BGRL2	Transcript Identified by AceView, Entrez Gene ID(s) 83699	Unassigned
TC1900006764.hg.1	11.72	10.68	2.05	0.0023	0.7332	SAFB	scaffold attachment factor B	Multiple_Complex
TC2200007309.hg.1	5.42	4.39	2.04	0.0064	0.7332	SH3BP1; PDXP	SH3-domain binding protein 1; pyridoxal (pyridoxine, vitamin B6) phosphatase	Multiple_Complex
TC0600014031.hg.1	7.28	6.25	2.04	0.0084	0.7332	DLL1	delta-like 1 (Drosophila)	Multiple_Complex
TC1900009176.hg.1	10.57	9.54	2.04	0.0201	0.7332	TCF3	transcription factor 3	Multiple_Complex
TC0600012562.hg.1	4.54	3.51	2.04	0.007	0.7332	BACH2	Memczak2013 ALT_ACCEPTOR, ALT_DONOR, coding, INTERNAL, intronic best transcript NM_001170794	NonCoding
TC0400008043.hg.1	4.27	3.25	2.03	0.0122	0.7332	PTPN13	Transcript Identified by AceView, Entrez Gene ID(s) 5783	Unassigned
TC0600008991.hg.1	5.98	4.96	2.03	0.0386	0.7332	QRSL1	Transcript Identified by AceView, Entrez Gene ID(s) 55278	Unassigned
TC0400008557.hg.1	11.44	10.42	2.02	0.0037	0.7332	USP53	ubiquitin specific peptidase 53	Multiple_Complex
TC1600011545.hg.1	9.22	8.21	2.02	0.0401	0.7332	PLLP	plasmolipin	NonCoding
TC0100006486.hg.1	8.72	7.72	2.01	0.0037	0.7332	AGRN	agrin	Multiple_Complex
TC1700011794.hg.1	5.28	4.27	2.01	0.0013	0.7332	QRICH2	Jeck2013 ALT_DONOR, coding, INTERNAL, intronic best transcript NM_032134	NonCoding
TC1200009829.hg.1	6.34	5.33	2.01	0.0039	0.7332	CLEC4E	C-type lectin domain family 4, member E	Multiple_Complex
TC0900007010.hg.1	10.94	9.94	2	0.0096	0.7332	UBE2R2	ubiquitin-conjugating enzyme E2R 2	Multiple_Complex
TC0X00006723.hg.1	6.2	7.2	-2	0.0016	0.7332	CDKL5	cyclin-dependent kinase-like 5	Multiple_Complex
TC1200009791.hg.1	8.65	9.65	-2	0.0181	0.7332	GDF3	growth differentiation factor 3	Coding
TC1100010741.hg.1	10.26	11.27	-2	0.009	0.7332	CELF1	CUGBP, Elav-like family member 1	Multiple_Complex
TC0300012765.hg.1	4.72	5.72	-2.01	0.0078	0.7332	HLTF	Transcript Identified by AceView, Entrez Gene ID(s) 6596	Coding
TC0500011146.hg.1	9.19	10.2	-2.01	0.0045	0.7332	ENC1	ectodermal-neural cortex 1 (with BTB domain)	Multiple_Complex
TC0500007376.hg.1	5.33	6.34	-2.01	0.0174	0.7332	FST	follistatin	Multiple_Complex
TC1400009992.hg.1	7.31	8.32	-2.01	0.0023	0.7332	FBLN5	fibulin 5	Multiple_Complex
TC0100018300.hg.1	9.98	10.99	-2.01	0.0453	0.7332	ADAM15	ADAM metallopeptidase domain 15	Multiple_Complex
TC1300007791.hg.1	10.05	11.06	-2.02	0.0149	0.7332	IPO5	importin 5	Multiple_Complex
TC0900009829.hg.1	8.05	9.06	-2.02	0.0042	0.7332	NDUFB6	NADH dehydrogenase (ubiquinone) 1 beta subcomplex, 6, 17kDa	Coding
TC0800007335.hg.1	5.66	6.68	-2.02	0.0013	0.7332	LETM2	leucine zipper-EF-hand containing transmembrane protein 2	Multiple_Complex
TC0200013232.hg.1	8.68	9.7	-2.02	0.0071	0.7332	SUCLG1	succinate-CoA ligase, alpha subunit	Multiple_Complex
TC1100009703.hg.1	7.46	8.48	-2.03	0.0053	0.7332	SLC25A22	solute carrier family 25 (mitochondrial carrier: glutamate), member 22	Multiple_Complex
TC1600010407.hg.1	12.13	13.15	-2.03	0.0384	0.7332	NUDT21	nudix hydrolase 21	Multiple_Complex
TC0600008571.hg.1	7.04	8.06	-2.03	0.0361	0.7332	MYO6	Transcript Identified by AceView, Entrez Gene ID(s) 4646	Unassigned
TC0100011203.hg.1	10.66	11.68	-2.03	0.0156	0.7332	RNPEP	arginyl aminopeptidase (aminopeptidase B)	Multiple_Complex
TC0500007048.hg.1	8.16	9.19	-2.04	0.0053	0.7332	C5orf22	chromosome 5 open reading frame 22	Multiple_Complex
TC1900010158.hg.1	11.03	12.06	-2.04	0.034	0.7332	ZNF100	zinc finger protein 100	Multiple_Complex
TC1200009550.hg.1	8.8	9.83	-2.04	0.0068	0.7332	KDM5A	lysine (K)-specific demethylase 5A	Multiple_Complex
TC0500012182.hg.1	11.97	13	-2.04	0.0213	0.7332	HSPA9	heat shock 70kDa protein 9 (mortalin)	Multiple_Complex
TC2200008641.hg.1	10.37	11.4	-2.04	0.0048	0.7332	RAC2	ras-related C3 botulinum toxin substrate 2 (rho family, small GTP binding protein Rac2)	Multiple_Complex
TC0300013793.hg.1	12.17	13.2	-2.04	0.0136	0.7332	TMEM43	transmembrane protein 43	Multiple_Complex
TC0300010999.hg.1	13.92	14.95	-2.04	0.0071	0.7332	MAP4	microtubule associated protein 4	Multiple_Complex
TC1400009922.hg.1	8.6	9.63	-2.04	0.0039	0.7332	PTPN21	protein tyrosine phosphatase, non-receptor type 21	Multiple_Complex
TC0800006980.hg.1	9.21	10.24	-2.05	0.0246	0.7332	SLC39A14	solute carrier family 39 (zinc transporter), member 14	Multiple_Complex
TC0800010506.hg.1	8.46	9.5	-2.05	0.0298	0.7332	PLAG1	pleiomorphic adenoma gene 1	Multiple_Complex
TC1600011496.hg.1	8.08	9.12	-2.05	0.0067	0.7332	GPRC5B	G protein-coupled receptor, class C, group 5, member B	Multiple_Complex
TC0100009199.hg.1	10.59	11.63	-2.05	0.0173	0.7332	MFSD14A	major facilitator superfamily domain containing 14A	Multiple_Complex
TC0X00008526.hg.1	8.42	9.46	-2.06	0.0062	0.7332	FHL1	four and a half LIM domains 1	Multiple_Complex
TC1000007641.hg.1	10.51	11.56	-2.07	0.0055	0.7332	DKK1	dickkopf WNT signaling pathway inhibitor 1	Multiple_Complex
TC0500013301.hg.1	13.14	14.19	-2.07	0.0057	0.7332	DAB2	Dab, mitogen-responsive phosphoprotein, homolog 2 (Drosophila)	Multiple_Complex
TC0400012926.hg.1	7.9	8.95	-2.07	0.0098	0.7332	SULT1E1	sulfotransferase family 1E member 1	Multiple_Complex
TC0100013049.hg.1	9.15	10.21	-2.08	0.032	0.7332	NBPF1	neuroblastoma breakpoint family, member 1	Multiple_Complex
TC0800007460.hg.1	12.23	13.29	-2.08	0.0272	0.7332	HGSNAT	heparan-alpha-glucosaminide N-acetyltransferase	Multiple_Complex
TC0500012340.hg.1	8.73	9.79	-2.08	0.011	0.7332	NR3C1	nuclear receptor subfamily 3, group C, member 1 (glucocorticoid receptor)	Multiple_Complex
TC1200008028.hg.1	9.96	11.02	-2.08	0.0059	0.7332	MSRB3	methionine sulfoxide reductase B3	Multiple_Complex
TC1200010640.hg.1	5.93	6.99	-2.09	0.0194	0.7332	NCKAP5L	NCK-associated protein 5-like	Multiple_Complex
TC0900007863.hg.1	7.77	8.83	-2.09	0.0223	0.7332	CKS2	CDC28 protein kinase regulatory subunit 2	Multiple_Complex
TC0X00009341.hg.1	6.55	7.62	-2.09	0.0029	0.7332	DMD	dystrophin	Multiple_Complex
TC1000009884.hg.1	10.28	11.35	-2.1	0.007	0.7332	FAM171A1	family with sequence similarity 171, member A1	Multiple_Complex
TC0100009524.hg.1	8.22	9.29	-2.1	0.0075	0.7332	VANGL1	VANGL planar cell polarity protein 1	Multiple_Complex
TC0100015921.hg.1	9.26	10.34	-2.1	0.0008	0.7332	ADAR	adenosine deaminase, RNA-specific	Multiple_Complex
TC0400007371.hg.1	8.84	9.91	-2.1	0.0025	0.7332	SHISA3	shisa family member 3	Coding
TC1600008617.hg.1	11.6	12.68	-2.11	0.0074	0.7332	CDH13	cadherin 13	Multiple_Complex
TC0300011899.hg.1	10.88	11.96	-2.11	0.0231	0.7332	CBLB	Cbl proto-oncogene B, E3 ubiquitin protein ligase	Multiple_Complex
TC1400008184.hg.1	9.43	10.52	-2.12	0.0305	0.7332	EML1	echinoderm microtubule associated protein like 1	Multiple_Complex
TSUnmapped00000281.hg.1	7	8.08	-2.12	0.0015	0.7332	HYOU1	hypoxia up-regulated 1	Coding
TC0700012898.hg.1	7.8	8.89	-2.13	0.016	0.7332	TCAF1	TRPM8 channel-associated factor 1	Multiple_Complex
TSUnmapped00000614.hg.1	4.35	5.44	-2.13	0.0103	0.7332	ZNF660	zinc finger protein 660	NonCoding
TC0200015739.hg.1	9.39	10.48	-2.13	0.0011	0.7332	ZNF142	zinc finger protein 142	Multiple_Complex
TC1200009071.hg.1	9.55	10.64	-2.13	0.0355	0.7332	PEBP1	phosphatidylethanolamine binding protein 1	Multiple_Complex
TC1100009981.hg.1	11.66	12.75	-2.13	0.0075	0.7332	TPP1	tripeptidyl peptidase I	Multiple_Complex
TC1900009337.hg.1	10.28	11.38	-2.13	0.0065	0.7332	SH3GL1	SH3-domain GRB2-like 1	Multiple_Complex
TC1900010807.hg.1	7.11	8.2	-2.13	0.0097	0.7332	CEACAM1	carcinoembryonic antigen-related cell adhesion molecule 1 (biliary glycoprotein)	Multiple_Complex
TC1100007473.hg.1	7.82	8.91	-2.14	0.01	0.7332	MADD	MAP-kinase activating death domain	Multiple_Complex
TC1900008432.hg.1	15.03	16.13	-2.14	0.009	0.7332	EHD2	EH domain containing 2	Multiple_Complex
TC1600011442.hg.1	11.01	12.14	-2.18	0.0469	0.7332	MAP1LC3B	microtubule-associated protein 1 light chain 3 beta	Multiple_Complex
TC1200012622.hg.1	6.84	7.97	-2.18	0.0226	0.7332	SLC48A1	solute carrier family 48 (heme transporter), member 1	Multiple_Complex
TC1200006935.hg.1	12.09	13.22	-2.18	0.01	0.7332	ATF7IP	activating transcription factor 7 interacting protein	Multiple_Complex
TC1900011756.hg.1	13.02	14.16	-2.2	0.0102	0.7332	PVR	poliovirus receptor	Multiple_Complex
TSUnmapped00000051.hg.1	5.67	6.81	-2.2	0.0029	0.7332	SLC2A6	solute carrier family 2 (facilitated glucose transporter), member 6 [Source:HGNC Symbol;Acc:HGNC:11011]	Coding
TC0700013591.hg.1	10.29	11.43	-2.21	0.0329	0.7332	ATP5J2	ATP synthase, H+ transporting, mitochondrial Fo complex subunit F2	Multiple_Complex
TC0300012484.hg.1	10.96	12.11	-2.21	0.0022	0.7332	SLCO2A1	solute carrier organic anion transporter family, member 2A1	Multiple_Complex
TC1200012265.hg.1	12.44	13.59	-2.21	0.0386	0.7332	CDK2AP1	cyclin-dependent kinase 2 associated protein 1	Multiple_Complex
TC1100011083.hg.1	10.24	11.39	-2.22	0.0034	0.7332	AHNAK	AHNAK nucleoprotein	Multiple_Complex
TC1700010686.hg.1	11.29	12.45	-2.23	0.016	0.7332	JUP	junction plakoglobin	Multiple_Complex
TC1200008942.hg.1	9.8	10.96	-2.23	0.0047	0.7332	PLBD2	phospholipase B domain containing 2	Multiple_Complex
TC0400009681.hg.1	9.01	10.17	-2.24	0.029	0.7332	ZNF721; ABCA11P	zinc finger protein 721; ATP binding cassette subfamily A member 11, pseudogene	Multiple_Complex
TC1100008797.hg.1	9.06	10.23	-2.25	0.0074	0.7332	PANX1	pannexin 1	Coding
TC0100006991.hg.1	10.03	11.2	-2.25	0.0149	0.7332	RSC1A1; DDI2	regulatory solute carrier protein, family 1, member 1; DNA-damage inducible 1 homolog 2	Multiple_Complex
TC0800012444.hg.1	14.74	15.91	-2.25	0.0178	0.7332	PABPC1; MIR7705	poly(A) binding protein, cytoplasmic 1; microRNA 7705	Multiple_Complex
TC1500010368.hg.1	11.71	12.88	-2.25	0.0045	0.7332	HAPLN3	hyaluronan and proteoglycan link protein 3	Multiple_Complex
TC0900007518.hg.1	5.4	6.57	-2.25	0.0041	0.7332	MAMDC2	MAM domain containing 2	Multiple_Complex
TC2000007083.hg.1	10.23	11.41	-2.26	0.0015	0.7332	ID1	inhibitor of DNA binding 1, dominant negative helix-loop-helix protein	Multiple_Complex
TC0200008801.hg.1	11.31	12.48	-2.26	0.0114	0.7332	SULT1C4	sulfotransferase family 1C member 4	Multiple_Complex
TC1100011888.hg.1	13.56	14.73	-2.26	0.0245	0.7332	CTSC	cathepsin C	Multiple_Complex
TC1000012573.hg.1	11.6	12.77	-2.26	0.0233	0.7332	MMRN2	multimerin 2	Multiple_Complex
TC0100013087.hg.1	11.65	12.82	-2.27	0.0187	0.7332	RCC2	regulator of chromosome condensation 2	Multiple_Complex
TC0X00011259.hg.1	6.23	7.41	-2.27	0.0053	0.7332	STS	steroid sulfatase (microsomal), isozyme S	Multiple_Complex
TC1100011797.hg.1	9.31	10.49	-2.27	0.0408	0.7332	RAB30	RAB30, member RAS oncogene family	Multiple_Complex
TC1200008933.hg.1	9.34	10.52	-2.27	0.0145	0.7332	TPCN1	two pore segment channel 1	Multiple_Complex
TC2000008242.hg.1	7.66	8.85	-2.29	0.0009	0.7332	RNF24	ring finger protein 24	Multiple_Complex
TC0500010169.hg.1	8.92	10.11	-2.29	0.025	0.7332	ANKH	ANKH inorganic pyrophosphate transport regulator	Multiple_Complex
TC0200008823.hg.1	10.29	11.49	-2.29	0.0058	0.7332	RGPD6; RGPD5	RANBP2-like and GRIP domain containing 6; RANBP2-like and GRIP domain containing 5	Multiple_Complex
TC0100009221.hg.1	8.93	10.13	-2.29	0.0229	0.7332	VCAM1	vascular cell adhesion molecule 1	Multiple_Complex
TC1100011398.hg.1	5.48	6.68	-2.3	0.0358	0.7332	MRGPRD	MAS-related GPR, member D	Coding
TC0100015873.hg.1	8.66	9.87	-2.3	0.0158	0.7332	S100A13	S100 calcium binding protein A13	Multiple_Complex
TC0900012258.hg.1	10.23	11.43	-2.31	0.013	0.7332	MFSD14C	major facilitator superfamily domain containing 14C	Multiple_Complex
TC1500009173.hg.1	11.45	12.67	-2.32	0.0105	0.7332	EHD4	EH domain containing 4	Multiple_Complex
TC0300009789.hg.1	11.96	13.19	-2.34	0.0083	0.7332	ST6GAL1	ST6 beta-galactosamide alpha-2,6-sialyltranferase 1	Multiple_Complex
TC1100009709.hg.1	8.64	9.87	-2.34	0.006	0.7332	CHID1	chitinase domain containing 1	Multiple_Complex
TC0100017212.hg.1	9.07	10.3	-2.34	0.0164	0.7332	SLC30A1	solute carrier family 30 (zinc transporter), member 1	Multiple_Complex
TC1100012696.hg.1	10.41	11.64	-2.34	0.0198	0.7332	ROBO4	roundabout guidance receptor 4	Multiple_Complex
TC0300006491.hg.1	9.36	10.59	-2.34	0.0188	0.7332	EDEM1	ER degradation enhancer, mannosidase alpha-like 1	Multiple_Complex
TC0700010167.hg.1	10.7	11.94	-2.36	0.0006	0.7332	ACTB	actin, beta	Multiple_Complex
TC1000009296.hg.1	9.17	10.42	-2.37	0.009	0.7332	PTPRE	protein tyrosine phosphatase, receptor type, E	Multiple_Complex
TC0500012138.hg.1	14.1	15.36	-2.39	0.0085	0.7332	SPOCK1	sparc/osteonectin, cwcv and kazal-like domains proteoglycan (testican) 1	Multiple_Complex
TC1000007761.hg.1	10.3	11.56	-2.41	0.0267	0.7332	ARID5B	AT rich interactive domain 5B (MRF1-like)	Multiple_Complex
TC0500008785.hg.1	10.99	12.26	-2.41	0.0019	0.7332	EGR1	early growth response 1	Coding
TC0X00010030.hg.1	3.77	5.06	-2.44	0.0383	0.7332	RPS4X	Zhang2013 ALT_ACCEPTOR, ALT_DONOR, coding, INTERNAL, intronic best transcript NM_001007	NonCoding
TC1000007976.hg.1	5.23	6.52	-2.44	0.0133	0.7332	CHST3	carbohydrate (chondroitin 6) sulfotransferase 3	Multiple_Complex
TC0700007859.hg.1	6.69	7.98	-2.46	0.0061	0.7332	TYW1	tRNA-yW synthesizing protein 1 homolog (S. cerevisiae)	Multiple_Complex
TC0300013255.hg.1	11.08	12.38	-2.46	0.0069	0.7332	ZMAT3	zinc finger, matrin-type 3	Multiple_Complex
TC1500010109.hg.1	10.69	12	-2.47	0.0068	0.7332	PEAK1	pseudopodium-enriched atypical kinase 1	Multiple_Complex
TC1600007964.hg.1	14.91	16.22	-2.48	0.0209	0.7332	MT1B; MT1CP	metallothionein 1B; metallothionein 1C, pseudogene	Multiple_Complex
TC1900006977.hg.1	10.29	11.61	-2.48	0.0072	0.7332	ICAM1	intercellular adhesion molecule 1	Multiple_Complex
TC1400009141.hg.1	9.56	10.87	-2.49	0.023	0.7332	NIN	ninein (GSK3B interacting protein)	Multiple_Complex
TC1100013027.hg.1	10.99	12.31	-2.5	0.0317	0.7332	COX8A	cytochrome c oxidase subunit VIIIA (ubiquitous)	Multiple_Complex
TC0200014170.hg.1	8.14	9.46	-2.51	0.0046	0.7332	MAP3K2	mitogen-activated protein kinase kinase kinase 2	Multiple_Complex
TC1900007085.hg.1	8.13	9.46	-2.52	0.0064	0.7332	ZNF791	zinc finger protein 791	Multiple_Complex
TC0300011455.hg.1	11.69	13.03	-2.52	0.0166	0.7332	FRMD4B	FERM domain containing 4B	Multiple_Complex
TC0700011809.hg.1	11.37	12.74	-2.57	0.0487	0.7332	TFPI2	tissue factor pathway inhibitor 2	Multiple_Complex
TC2000007336.hg.1	11.5	12.87	-2.59	0.009	0.7332	PPP1R16B	protein phosphatase 1, regulatory subunit 16B	Multiple_Complex
TC1600011513.hg.1	7.19	8.58	-2.62	0.005	0.7332	BOLA2; BOLA2B	bolA family member 2; bolA family member 2B	Multiple_Complex
TC1200011321.hg.1	10.89	12.28	-2.62	0.0235	0.7332	OSBPL8	oxysterol binding protein-like 8	Multiple_Complex
TC1600007966.hg.1	10.06	11.45	-2.62	0.0265	0.7332	MT1H	metallothionein 1H	Multiple_Complex
TC1200012737.hg.1	7.31	8.71	-2.64	0.0066	0.7332	ZNF268	zinc finger protein 268	Multiple_Complex
TC0300011273.hg.1	14.02	15.42	-2.64	0.0293	0.7332	ARF4	ADP-ribosylation factor 4	Multiple_Complex
TC1600011378.hg.1	9.08	10.5	-2.67	0.0082	0.7332	MVP; PAGR1	major vault protein; PAXIP1 associated glutamate-rich protein 1	Multiple_Complex
TC0X00007129.hg.1	9.61	11.04	-2.69	0.0067	0.7332	UBA1	ubiquitin-like modifier activating enzyme 1	Multiple_Complex
TC1100011558.hg.1	5.7	7.15	-2.72	0.0312	0.7332	PDE2A	phosphodiesterase 2A, cGMP-stimulated	Multiple_Complex
TC1700009376.hg.1	10.97	12.42	-2.73	0.007	0.7332	MYO1C	myosin IC	Multiple_Complex
TC1100008236.hg.1	11.95	13.4	-2.75	0.0102	0.7332	CCND1	cyclin D1	Multiple_Complex
TC1600007965.hg.1	10.04	11.52	-2.78	0.0129	0.7332	MT1F	metallothionein 1F	Multiple_Complex
TC0200006627.hg.1	6.66	8.13	-2.78	0.0024	0.7332	ID2	inhibitor of DNA binding 2, dominant negative helix-loop-helix protein	Multiple_Complex
TC1500007601.hg.1	11.26	12.77	-2.84	0.0187	0.7332	HACD3	3-hydroxyacyl-CoA dehydratase 3	Multiple_Complex
TC1100012520.hg.1	11.24	12.75	-2.86	0.0022	0.7332	MCAM; MIR6756	melanoma cell adhesion molecule; microRNA 6756	Multiple_Complex
TC0600011536.hg.1	10.83	12.35	-2.87	0.0053	0.7332	TAPBP	TAP binding protein (tapasin)	Multiple_Complex
TC1600007962.hg.1	15.17	16.69	-2.88	0.0129	0.7332	MT1A	metallothionein 1A	Coding
TC0800007114.hg.1	12.36	13.92	-2.96	0.0099	0.7332	SCARA3	scavenger receptor class A, member 3	Multiple_Complex
TC0100013545.hg.1	8.09	9.69	-3.03	0.0069	0.7332	SDC3	syndecan 3	Multiple_Complex
TC0200014512.hg.1	7.83	9.45	-3.07	0.003	0.7332	ZEB2	zinc finger E-box binding homeobox 2	Multiple_Complex
TC0700008264.hg.1	4.17	5.89	-3.29	0.0002	0.7332	DBF4	Transcript Identified by AceView, Entrez Gene ID(s) 10926	Unassigned
TC1600007960.hg.1	11.16	12.91	-3.36	0.015	0.7332	MT1M	metallothionein 1M	Coding
TC0300007383.hg.1	10.18	11.94	-3.37	0.0061	0.7332	DAG1	dystroglycan 1 (dystrophin-associated glycoprotein 1)	Multiple_Complex
TC2200007894.hg.1	8.32	10.08	-3.39	0.0019	0.7332	CECR1	cat eye syndrome chromosome region, candidate 1	Multiple_Complex
TC1600010421.hg.1	13.53	15.36	-3.54	0.0149	0.7332	MT1G	metallothionein 1G	Coding
TC1600007958.hg.1	14.17	16.01	-3.56	0.0121	0.7332	MT1L	metallothionein 1L (gene/pseudogene)	Multiple_Complex
TC1000008236.hg.1	11.33	13.17	-3.58	0.0057	0.7332	TSPAN14	tetraspanin 14	Multiple_Complex
TC0100008815.hg.1	5.51	7.4	-3.72	0.0078	0.7332	IFI44L	interferon-induced protein 44-like	Multiple_Complex
TC1600011399.hg.1	14.03	16.06	-4.09	0.0135	0.7332	MT1X	metallothionein 1X	Multiple_Complex
TC1600007959.hg.1	13.46	15.57	-4.3	0.0147	0.7332	MT1E	metallothionein 1E	Multiple_Complex
TC1500007619.hg.1	11.02	13.13	-4.33	0.0004	0.7332	SMAD6	SMAD family member 6	Multiple_Complex
TC1200012723.hg.1	10.25	12.42	-4.52	0.0055	0.7332	ZNF664	zinc finger protein 664	Multiple_Complex
TC0100013445.hg.1	8.82	11	-4.55	2.85e-05	0.6109	IFI6	interferon, alpha-inducible protein 6	Multiple_Complex
TC2200007313.hg.1	12.06	14.48	-5.36	0.0128	0.7332	TRIOBP; NOL12	TRIO and F-actin binding protein; nucleolar protein 12	Multiple_Complex
