# Supplementary material for: Subventricular Zone‐on‐a‐Chip: A Model to Study Neurogenesis Disruption in Neonatal Intraventricular Hemorrhage
Source: Adv Sci (Weinh). 2025 Oct 24;13(3):e02145. doi: 10.1002/advs.202502145 (PMC12806495; doi:10.1002/advs.202502145)
Supplement: Supplementary file 6 — Supplemental DataFile [file ADVS-13-e02145-s002.zip › Supplementary File 5. Comp Oxy and Met HBMEC DEG lists.xlsx]

## Sheet: DEG Oxy∩Met
Upregulated				Downregulated
CFAP44				BOLA2; BOLA2B
FAM173B				DBF4
MSL1				DKK1
NOS3				EGR1
USP53				ID1
				ID2
				IFI6
				MT1A
				MT1E
				MT1G
				MT1H
				MT1M
				MT1X
				PLAG1
				S100A13
				SLC30A1
				SMAD6
				VANGL1
				VCAM1

## Sheet: DEG Oxy - Met
Upregulated				Downregulated
CBL				CDKL5
CYP1A1				GDF3
TCIRG1				CELF1
R3HDM2				HLTF
HIST1H4C				ENC1
RFX3				FST
TSC22D4				FBLN5
NPIPA5				ADAM15
BCR				IPO5
SRGN				NDUFB6
DMXL2				LETM2
SYNGAP1; MIR5004				SUCLG1
CLDN20				SLC25A22
ZBTB47				NUDT21
NPRL3				MYO6
PRSS12				RNPEP
OCIAD1				C5orf22
MMP1				ZNF100
ARGLU1				KDM5A
VOPP1				HSPA9
NPHP3				RAC2
MAPK8IP3				TMEM43
PLEKHG5				MAP4
LINGO4				PTPN21
TP53BP1				SLC39A14
KAT2A				GPRC5B
GMDS				MFSD14A
AKT1S1				FHL1
ACVRL1				DAB2
SCAP				SULT1E1
TIPARP				NBPF1
ZNF780B				HGSNAT
BLMH				NR3C1
SH3BGRL2				MSRB3
SAFB				NCKAP5L
SH3BP1; PDXP				CKS2
DLL1				DMD
TCF3				FAM171A1
BACH2				ADAR
PTPN13				SHISA3
QRSL1				CDH13
PLLP				CBLB
AGRN				EML1
QRICH2				HYOU1
CLEC4E				TCAF1
UBE2R2				ZNF660
				ZNF142
				PEBP1
				TPP1
				SH3GL1
				CEACAM1
				MADD
				EHD2
				MAP1LC3B
				SLC48A1
				ATF7IP
				PVR
				SLC2A6
				ATP5J2
				SLCO2A1
				CDK2AP1
				AHNAK
				JUP
				PLBD2
				ZNF721; ABCA11P
				PANX1
				RSC1A1; DDI2
				PABPC1; MIR7705
				HAPLN3
				MAMDC2
				SULT1C4
				CTSC
				MMRN2
				RCC2
				STS
				RAB30
				TPCN1
				RNF24
				ANKH
				RGPD6; RGPD5
				MRGPRD
				MFSD14C
				EHD4
				ST6GAL1
				CHID1
				ROBO4
				EDEM1
				ACTB
				PTPRE
				SPOCK1
				ARID5B
				RPS4X
				CHST3
				TYW1
				ZMAT3
				PEAK1
				MT1B; MT1CP
				ICAM1
				NIN
				COX8A
				MAP3K2
				ZNF791
				FRMD4B
				TFPI2
				PPP1R16B
				OSBPL8
				ZNF268
				ARF4
				MVP; PAGR1
				UBA1
				PDE2A
				MYO1C
				CCND1
				MT1F
				HACD3
				MCAM; MIR6756
				TAPBP
				SCARA3
				SDC3
				ZEB2
				DAG1
				CECR1
				MT1L
				TSPAN14
				IFI44L
				ZNF664
				TRIOBP; NOL12

## Sheet: DEG Met - Oxy
Upregulated				Downregulated
ADM				HN1
HMOX1				ARHGAP1
C10orf10				RHOBTB1
ZFP36L2				ZBTB2
ACER2				PSAT1
UBA7				FKBP2
THRAP3				EVC2
GTF2A1L; STON1-GTF2A1L; STON1				GBP1
SFRP4				PIGBOS1; RAB27A
ZNF852				CMTM7
RALGDS				TSSC1
EMD				SLC25A25
NMNAT1				NCBP2-AS2
STIM2				SNX15
CXCR4				CENPH
MLXIP				ALKBH3; SEC14L1P1
				HTR2B
				IRF6
				CYP27C1
				ZNF140
				ATP5D
				KRT18
				KLRC1
				H2AFJ
				SLC41A2
				RND1
				NR4A1
				AMIGO2
				C3orf14
				MTURN
				SGK1
				HBEGF
				SAMD4A
				ATOH8
