# Supplementary material for: Subventricular Zone‐on‐a‐Chip: A Model to Study Neurogenesis Disruption in Neonatal Intraventricular Hemorrhage
Source: Adv Sci (Weinh). 2025 Oct 24;13(3):e02145. doi: 10.1002/advs.202502145 (PMC12806495; doi:10.1002/advs.202502145)
Supplement: Supplementary file 6 — Supplemental DataFile [file ADVS-13-e02145-s002.zip › Supplementary File 6. Enrichment HBMEC DEG lists.xlsx]

## Sheet: Down Biological process (GO)
Enrichment Oxy ∩ Met HBMEC downregulated genes
#term ID	term description	observed gene count	background gene count	strength	false discovery rate	matching proteins in your network (IDs)	matching proteins in your network (labels)
GO:0061687	Detoxification of inorganic compound	7	17	2.65	7.46e-13	9606.ENSP00000290705,9606.ENSP00000328137,9606.ENSP00000330587,9606.ENSP00000355968,9606.ENSP00000369139,9606.ENSP00000369146,9606.ENSP00000377995	MT1A,MT1E,MT1H,SLC30A1,MT1G,MT1M,MT1X
GO:0097501	Stress response to metal ion	7	18	2.63	7.46e-13	9606.ENSP00000290705,9606.ENSP00000328137,9606.ENSP00000330587,9606.ENSP00000355968,9606.ENSP00000369139,9606.ENSP00000369146,9606.ENSP00000377995	MT1A,MT1E,MT1H,SLC30A1,MT1G,MT1M,MT1X
GO:0010043	Response to zinc ion	8	52	2.23	1.01e-12	9606.ENSP00000290705,9606.ENSP00000294728,9606.ENSP00000328137,9606.ENSP00000330587,9606.ENSP00000355968,9606.ENSP00000369139,9606.ENSP00000369146,9606.ENSP00000377995	MT1A,VCAM1,MT1E,MT1H,SLC30A1,MT1G,MT1M,MT1X
GO:0006882	Cellular zinc ion homeostasis	7	34	2.35	1.20e-11	9606.ENSP00000290705,9606.ENSP00000328137,9606.ENSP00000330587,9606.ENSP00000355968,9606.ENSP00000369139,9606.ENSP00000369146,9606.ENSP00000377995	MT1A,MT1E,MT1H,SLC30A1,MT1G,MT1M,MT1X
GO:0010273	Detoxification of copper ion	6	14	2.67	2.29e-11	9606.ENSP00000290705,9606.ENSP00000328137,9606.ENSP00000330587,9606.ENSP00000369139,9606.ENSP00000369146,9606.ENSP00000377995	MT1A,MT1E,MT1H,MT1G,MT1M,MT1X
GO:0046686	Response to cadmium ion	7	59	2.11	2.06e-10	9606.ENSP00000290705,9606.ENSP00000328137,9606.ENSP00000330587,9606.ENSP00000355968,9606.ENSP00000369139,9606.ENSP00000369146,9606.ENSP00000377995	MT1A,MT1E,MT1H,SLC30A1,MT1G,MT1M,MT1X
GO:0071294	Cellular response to zinc ion	6	23	2.46	2.06e-10	9606.ENSP00000290705,9606.ENSP00000328137,9606.ENSP00000330587,9606.ENSP00000369139,9606.ENSP00000369146,9606.ENSP00000377995	MT1A,MT1E,MT1H,MT1G,MT1M,MT1X
GO:0071280	Cellular response to copper ion	6	26	2.4	3.19e-10	9606.ENSP00000290705,9606.ENSP00000328137,9606.ENSP00000330587,9606.ENSP00000369139,9606.ENSP00000369146,9606.ENSP00000377995	MT1A,MT1E,MT1H,MT1G,MT1M,MT1X
GO:0071276	Cellular response to cadmium ion	6	36	2.26	1.67e-09	9606.ENSP00000290705,9606.ENSP00000328137,9606.ENSP00000330587,9606.ENSP00000369139,9606.ENSP00000369146,9606.ENSP00000377995	MT1A,MT1E,MT1H,MT1G,MT1M,MT1X
GO:0045926	Negative regulation of growth	6	247	1.42	3.99e-05	9606.ENSP00000290705,9606.ENSP00000328137,9606.ENSP00000330587,9606.ENSP00000369139,9606.ENSP00000369146,9606.ENSP00000377995	MT1A,MT1E,MT1H,MT1G,MT1M,MT1X
GO:0042592	Homeostatic process	9	1406	0.85	0.00063	9606.ENSP00000234091,9606.ENSP00000239938,9606.ENSP00000290705,9606.ENSP00000328137,9606.ENSP00000330587,9606.ENSP00000355968,9606.ENSP00000369139,9606.ENSP00000369146,9606.ENSP00000377995	ID2,EGR1,MT1A,MT1E,MT1H,SLC30A1,MT1G,MT1M,MT1X
GO:0006950	Response to stress	12	3358	0.59	0.0019	9606.ENSP00000234091,9606.ENSP00000239938,9606.ENSP00000288840,9606.ENSP00000290705,9606.ENSP00000294728,9606.ENSP00000328137,9606.ENSP00000330587,9606.ENSP00000342513,9606.ENSP00000355968,9606.ENSP00000369139,9606.ENSP00000369146,9606.ENSP00000377995	ID2,EGR1,SMAD6,MT1A,VCAM1,MT1E,MT1H,IFI6,SLC30A1,MT1G,MT1M,MT1X
GO:0048519	Negative regulation of biological process	14	5313	0.46	0.0044	9606.ENSP00000234091,9606.ENSP00000239938,9606.ENSP00000288840,9606.ENSP00000290705,9606.ENSP00000325546,9606.ENSP00000328137,9606.ENSP00000330587,9606.ENSP00000342513,9606.ENSP00000355968,9606.ENSP00000363081,9606.ENSP00000365280,9606.ENSP00000369139,9606.ENSP00000369146,9606.ENSP00000377995	ID2,EGR1,SMAD6,MT1A,PLAG1,MT1E,MT1H,IFI6,SLC30A1,DKK1,ID1,MT1G,MT1M,MT1X
GO:0065008	Regulation of biological quality	12	3654	0.56	0.0044	9606.ENSP00000234091,9606.ENSP00000239938,9606.ENSP00000290705,9606.ENSP00000328137,9606.ENSP00000330587,9606.ENSP00000342513,9606.ENSP00000355968,9606.ENSP00000363081,9606.ENSP00000365280,9606.ENSP00000369139,9606.ENSP00000369146,9606.ENSP00000377995	ID2,EGR1,MT1A,MT1E,MT1H,IFI6,SLC30A1,DKK1,ID1,MT1G,MT1M,MT1X
GO:0050896	Response to stimulus	16	7835	0.35	0.0095	9606.ENSP00000234091,9606.ENSP00000239938,9606.ENSP00000288840,9606.ENSP00000290705,9606.ENSP00000294728,9606.ENSP00000328137,9606.ENSP00000330587,9606.ENSP00000342513,9606.ENSP00000347672,9606.ENSP00000355968,9606.ENSP00000363081,9606.ENSP00000365280,9606.ENSP00000369139,9606.ENSP00000369146,9606.ENSP00000377995,9606.ENSP00000392767	ID2,EGR1,SMAD6,MT1A,VCAM1,MT1E,MT1H,IFI6,VANGL1,SLC30A1,DKK1,ID1,MT1G,MT1M,MT1X,S100A13
GO:0070887	Cellular response to chemical stimulus	10	2609	0.62	0.0104	9606.ENSP00000239938,9606.ENSP00000288840,9606.ENSP00000290705,9606.ENSP00000294728,9606.ENSP00000328137,9606.ENSP00000330587,9606.ENSP00000365280,9606.ENSP00000369139,9606.ENSP00000369146,9606.ENSP00000377995	EGR1,SMAD6,MT1A,VCAM1,MT1E,MT1H,ID1,MT1G,MT1M,MT1X
GO:0042221	Response to chemical	12	4010	0.52	0.0105	9606.ENSP00000239938,9606.ENSP00000288840,9606.ENSP00000290705,9606.ENSP00000294728,9606.ENSP00000328137,9606.ENSP00000330587,9606.ENSP00000355968,9606.ENSP00000363081,9606.ENSP00000365280,9606.ENSP00000369139,9606.ENSP00000369146,9606.ENSP00000377995	EGR1,SMAD6,MT1A,VCAM1,MT1E,MT1H,SLC30A1,DKK1,ID1,MT1G,MT1M,MT1X
GO:1902949	Positive regulation of tau-protein kinase activity	2	7	2.5	0.0105	9606.ENSP00000239938,9606.ENSP00000363081	EGR1,DKK1
GO:0032922	Circadian regulation of gene expression	3	72	1.66	0.0151	9606.ENSP00000234091,9606.ENSP00000239938,9606.ENSP00000365280	ID2,EGR1,ID1
GO:0071363	Cellular response to growth factor stimulus	5	473	1.06	0.0193	9606.ENSP00000239938,9606.ENSP00000288840,9606.ENSP00000294728,9606.ENSP00000365280,9606.ENSP00000369139	EGR1,SMAD6,VCAM1,ID1,MT1G
GO:0045475	Locomotor rhythm	2	12	2.26	0.0248	9606.ENSP00000234091,9606.ENSP00000239938	ID2,EGR1
GO:0050789	Regulation of biological process	18	11655	0.23	0.0265	9606.ENSP00000234091,9606.ENSP00000239938,9606.ENSP00000265728,9606.ENSP00000288840,9606.ENSP00000290705,9606.ENSP00000294728,9606.ENSP00000325546,9606.ENSP00000328137,9606.ENSP00000330587,9606.ENSP00000342513,9606.ENSP00000347672,9606.ENSP00000355968,9606.ENSP00000363081,9606.ENSP00000365280,9606.ENSP00000369139,9606.ENSP00000369146,9606.ENSP00000377995,9606.ENSP00000392767	ID2,EGR1,DBF4,SMAD6,MT1A,VCAM1,PLAG1,MT1E,MT1H,IFI6,VANGL1,SLC30A1,DKK1,ID1,MT1G,MT1M,MT1X,S100A13
GO:0060394	Negative regulation of pathway-restricted SMAD protein phosphorylation	2	13	2.23	0.0268	9606.ENSP00000288840,9606.ENSP00000363081	SMAD6,DKK1
GO:0051716	Cellular response to stimulus	14	6357	0.38	0.0308	9606.ENSP00000234091,9606.ENSP00000239938,9606.ENSP00000288840,9606.ENSP00000290705,9606.ENSP00000294728,9606.ENSP00000328137,9606.ENSP00000330587,9606.ENSP00000342513,9606.ENSP00000347672,9606.ENSP00000363081,9606.ENSP00000365280,9606.ENSP00000369139,9606.ENSP00000369146,9606.ENSP00000377995	ID2,EGR1,SMAD6,MT1A,VCAM1,MT1E,MT1H,IFI6,VANGL1,DKK1,ID1,MT1G,MT1M,MT1X
GO:0008284	Positive regulation of cell population proliferation	6	945	0.84	0.0429	9606.ENSP00000234091,9606.ENSP00000239938,9606.ENSP00000294728,9606.ENSP00000325546,9606.ENSP00000365280,9606.ENSP00000392767	ID2,EGR1,VCAM1,PLAG1,ID1,S100A13

## Sheet: Down REACTOME pathways
Enrichment Oxy ∩ Met HBMEC downregulated genes
#term ID	term description	observed gene count	background gene count	strength	false discovery rate	matching proteins in your network (IDs)	matching proteins in your network (labels)
HSA-5661231	Metallothioneins bind metals	5	10	2.74	2.35e-09	9606.ENSP00000290705,9606.ENSP00000330587,9606.ENSP00000369139,9606.ENSP00000369146,9606.ENSP00000377995	MT1A,MT1H,MT1G,MT1M,MT1X
HSA-9031628	NGF-stimulated transcription	3	39	1.93	0.0055	9606.ENSP00000234091,9606.ENSP00000239938,9606.ENSP00000365280	ID2,EGR1,ID1
HSA-8953897	Cellular responses to stimuli	6	760	0.94	0.0191	9606.ENSP00000290705,9606.ENSP00000330587,9606.ENSP00000365280,9606.ENSP00000369139,9606.ENSP00000369146,9606.ENSP00000377995	MT1A,MT1H,ID1,MT1G,MT1M,MT1X

## Sheet: Down Biological process (GO) 
Enrichment Oxy - Met HBMEC downregulated genes
#term ID	term description	observed gene count	background gene count	strength	false discovery rate	matching proteins in your network (IDs)	matching proteins in your network (labels)
GO:0010810	Regulation of cell-substrate adhesion	11	217	0.93	0.0019	9606.ENSP00000169298,9606.ENSP00000249071,9606.ENSP00000268613,9606.ENSP00000313391,9606.ENSP00000349436,9606.ENSP00000354923,9606.ENSP00000364585,9606.ENSP00000377508,9606.ENSP00000378401,9606.ENSP00000442600,9606.ENSP00000452796	ST6GAL1,RAC2,CDH13,DAB2,ADAM15,DMD,RCC2,JUP,SPOCK1,DAG1,PEAK1
