# Supplementary material for: Subventricular Zone‐on‐a‐Chip: A Model to Study Neurogenesis Disruption in Neonatal Intraventricular Hemorrhage
Source: Adv Sci (Weinh). 2025 Oct 24;13(3):e02145. doi: 10.1002/advs.202502145 (PMC12806495; doi:10.1002/advs.202502145)
Supplement: Supplementary file 6 — Supplemental DataFile [file ADVS-13-e02145-s002.zip › Supplementary File 1. Oxy and Met HFA DEG lists.xlsx]

## Sheet: DEG MetHb vs control
#%result_name=Analysis_152
#%array_type=Clariom_S_Human
#%annotation=Clariom_S_Human.r1.na36.hg38.a1.transcript.csv
#%comparison=MetHb vs Control
ID	MetHb Avg (log2)	Control Avg (log2)	Fold Change	P-val	FDR P-val	Gene Symbol	Description	Group
TC2200007204.hg.1	11.4	5.33	67.09	6.68e-07	0.0031	HMOX1	heme oxygenase 1	Multiple_Complex
TC0200016651.hg.1	11.92	8.14	13.79	5.02e-08	0.0011	CYP1B1	cytochrome P450, family 1, subfamily B, polypeptide 1	Multiple_Complex
TC0800011620.hg.1	10.97	7.82	8.87	2.8e-06	0.0055	ENPP2	ectonucleotide pyrophosphatase/phosphodiesterase 2	Multiple_Complex
TC1700011558.hg.1	8.71	5.66	8.32	1.45e-06	0.0044	SLC16A6	solute carrier family 16, member 6	Multiple_Complex
TC0600007650.hg.1	8.64	5.74	7.49	1.96e-07	0.0021	HLA-DRA	major histocompatibility complex, class II, DR alpha	Coding
TC0200013916.hg.1	9.85	7.08	6.79	2.46e-05	0.031	IL1B	interleukin 1 beta	Multiple_Complex
TC1600010732.hg.1	14.86	12.23	6.2	6.24e-07	0.0031	NQO1	NAD(P)H dehydrogenase, quinone 1	Multiple_Complex
TC0400011920.hg.1	12.46	9.85	6.13	5.79e-05	0.0478	SLC7A11	solute carrier family 7 (anionic amino acid transporter light chain, xc- system), member 11	Multiple_Complex
TC2000007830.hg.1	8.88	6.43	5.47	2.09e-06	0.0055	TFAP2C	transcription factor AP-2 gamma (activating enhancer binding protein 2 gamma)	Coding
TC0200009537.hg.1	6.86	4.48	5.19	7.29e-07	0.0031	KYNU	kynureninase	Multiple_Complex
TC0400006745.hg.1	11.5	9.2	4.92	2.68e-06	0.0055	HTRA3	HtrA serine peptidase 3	Coding
TC1700011984.hg.1	9.26	6.98	4.84	9.38e-07	0.0034	NPTX1	neuronal pentraxin I	Multiple_Complex
TC0400007853.hg.1	9.4	7.14	4.79	2.84e-06	0.0055	EREG	epiregulin	Multiple_Complex
TC0100014966.hg.1	9.73	7.62	4.32	1.22e-05	0.0218	GCLM	glutamate-cysteine ligase, modifier subunit	Multiple_Complex
TC0700011809.hg.1	9.59	7.56	4.08	4.56e-05	0.0443	TFPI2	tissue factor pathway inhibitor 2	Multiple_Complex
TC0600011960.hg.1	11.22	9.23	3.96	1.72e-05	0.0246	TNFRSF21	tumor necrosis factor receptor superfamily, member 21	Multiple_Complex
TC0200013913.hg.1	8.37	6.52	3.59	0.0002	0.0827	IL1A	interleukin 1 alpha	Coding
TC0300012900.hg.1	11.42	9.58	3.57	1.35e-05	0.0222	TIPARP	Memczak2013 ANTISENSE, CDS, coding, INTERNAL best transcript NM_001184717	NonCoding
TC0100016715.hg.1	10.64	8.87	3.4	0.0003	0.1187	PTGS2	prostaglandin-endoperoxide synthase 2 (prostaglandin G/H synthase and cyclooxygenase)	Multiple_Complex
TC1300006774.hg.1	8.81	7.14	3.18	0.002	0.3188	MEDAG	mesenteric estrogen-dependent adipogenesis	Coding
TC1700008263.hg.1	8.7	7.03	3.18	0.0003	0.1206	ABCC3	ATP binding cassette subfamily C member 3	Multiple_Complex
TC0400012814.hg.1	11.35	9.68	3.18	9.06e-05	0.0627	CXCL6	chemokine (C-X-C motif) ligand 6	Multiple_Complex
TC0300009282.hg.1	13.72	12.05	3.18	2.9e-05	0.0328	TIPARP	TCDD-inducible poly(ADP-ribose) polymerase	Multiple_Complex
TC1000012117.hg.1	9.18	7.53	3.14	0.003	0.3715	CHST15	carbohydrate (N-acetylgalactosamine 4-sulfate 6-O) sulfotransferase 15	Multiple_Complex
TC1300008760.hg.1	6.17	4.54	3.09	4.14e-05	0.0422	EPSTI1	epithelial stromal interaction 1 (breast)	Multiple_Complex
TC0800011445.hg.1	8.82	7.22	3.03	0.0006	0.1754	ANGPT1	angiopoietin 1	Multiple_Complex
TC0500012470.hg.1	8.13	6.54	3.02	4.81e-05	0.0443	CD74	CD74 molecule, major histocompatibility complex, class II invariant chain	Multiple_Complex
TC0500007044.hg.1	9.35	7.76	3.01	3.34e-05	0.0358	CDH6	cadherin 6, type 2, K-cadherin (fetal kidney)	Multiple_Complex
TC1700009079.hg.1	8.02	6.48	2.92	4.96e-05	0.0443	C1QTNF1	C1q and tumor necrosis factor related protein 1	Multiple_Complex
TC1900009443.hg.1	7.37	5.83	2.91	0.0002	0.0849	C3	complement component 3	Multiple_Complex
TC0100015752.hg.1	9.4	7.86	2.89	0.0004	0.1507	CTSS	cathepsin S	Multiple_Complex
TC0500012870.hg.1	12	10.48	2.88	8.95e-05	0.0627	STC2	stanniocalcin 2	Multiple_Complex
TC0700012684.hg.1	12.31	10.81	2.82	0.0001	0.073	AKR1B1	aldo-keto reductase family 1, member B1 (aldose reductase)	Multiple_Complex
TC0X00010399.hg.1	9	7.51	2.82	0.0005	0.159	BEX1	brain expressed X-linked 1	Multiple_Complex
TC0600011948.hg.1	5.62	4.15	2.77	0.0001	0.073	CYP39A1	cytochrome P450, family 39, subfamily A, polypeptide 1	Multiple_Complex
TC1900006977.hg.1	12.68	11.21	2.76	0.0017	0.292	ICAM1	intercellular adhesion molecule 1	Multiple_Complex
TC0200015865.hg.1	8.68	7.22	2.75	0.0001	0.0677	SCG2	secretogranin II	Coding
TC0100006931.hg.1	11.83	10.37	2.75	6.69e-05	0.0523	PDPN	podoplanin	Multiple_Complex
TC1200012597.hg.1	13.67	12.22	2.74	6.82e-05	0.0523	MGST1	microsomal glutathione S-transferase 1	Multiple_Complex
TC0400011014.hg.1	10.46	9.01	2.73	0.0002	0.0877	CXCL5	chemokine (C-X-C motif) ligand 5	Multiple_Complex
TC0400012310.hg.1	5.91	4.48	2.7	0.0003	0.1161	MARCH1	membrane associated ring finger 1	Multiple_Complex
TC1300006994.hg.1	6.12	4.69	2.69	0.0003	0.1288	TNFSF11	tumor necrosis factor (ligand) superfamily, member 11	Multiple_Complex
TC0200008666.hg.1	13.02	11.6	2.69	7.38e-05	0.0546	IL1R1	interleukin 1 receptor, type I	Multiple_Complex
TC0100010874.hg.1	11.29	9.87	2.67	0.0001	0.0677	RGL1	ral guanine nucleotide dissociation stimulator-like 1	Multiple_Complex
TC0800009782.hg.1	6.72	5.31	2.66	0.0014	0.268	CSGALNACT1	chondroitin sulfate N-acetylgalactosaminyltransferase 1	Multiple_Complex
TC1900009603.hg.1	10.62	9.22	2.64	0.0001	0.0677	OLFM2	olfactomedin 2	Multiple_Complex
TC1700007135.hg.1	11.87	10.47	2.64	0.0007	0.1802	TRIM16L	tripartite motif containing 16-like	Multiple_Complex
TC1300009956.hg.1	10.28	8.89	2.62	0.0016	0.2786	LACC1	laccase (multicopper oxidoreductase) domain containing 1	Multiple_Complex
TC0800010784.hg.1	6.19	4.83	2.57	0.0009	0.2144	TRPA1	transient receptor potential cation channel, subfamily A, member 1	Multiple_Complex
TC0800009600.hg.1	9.92	8.58	2.53	0.0002	0.0877	FAM167A	family with sequence similarity 167, member A	Multiple_Complex
TC0900008660.hg.1	8.12	6.78	2.52	0.0003	0.1166	PTGS1	prostaglandin-endoperoxide synthase 1 (prostaglandin G/H synthase and cyclooxygenase)	Coding
TC0200010980.hg.1	8.97	7.64	2.52	0.027	0.8131	CCL20	chemokine (C-C motif) ligand 20	Multiple_Complex
TC0400012173.hg.1	11.76	10.43	2.51	0.0068	0.5285	SFRP2	secreted frizzled-related protein 2	Coding
TC0300011247.hg.1	14.87	13.54	2.51	0.0003	0.1191	WNT5A	wingless-type MMTV integration site family, member 5A	Multiple_Complex
TC1600007141.hg.1	9.65	8.34	2.47	0.0002	0.0922	LOC81691; AC004381.6; U4atac	exonuclease NEF-sp; Putative RNA exonuclease NEF-sp [Source:UniProtKB/Swiss-Prot;Acc:Q96IC2]; Salzman2013 ANNOTATED, CDS, coding, OVCODE, OVERLAPTX, OVEXON, UTR3, UTR5 best transcript NM_001199053; Salzman2013 ANNOTATED, CDS, coding, INTERNAL, OVCODE, OVERLAPTX, OVEXON best transcript NM_001199053; Salzman2013 ANNOTATED, CDS, coding, OVCODE, OVERLAPTX, OVEXON, UTR3 best transcript NM_001199053; T…	Multiple_Complex
TC0400007836.hg.1	10.72	9.41	2.47	0.0264	0.8039	CXCL8	chemokine (C-X-C motif) ligand 8	Multiple_Complex
TC0400007840.hg.1	10.37	9.06	2.47	0.0403	0.8721	CXCL1	chemokine (C-X-C motif) ligand 1 (melanoma growth stimulating activity, alpha)	Multiple_Complex
TC0900007816.hg.1	12.38	11.09	2.45	0.0002	0.0877	CTSL	cathepsin L	Multiple_Complex
TC0400007857.hg.1	10.34	9.05	2.45	0.0144	0.6993	AREG	amphiregulin	Multiple_Complex
TC0600009426.hg.1	8.57	7.3	2.42	0.0007	0.1802	LAMA2	laminin, alpha 2	Multiple_Complex
TC1700009938.hg.1	7.79	6.53	2.39	0.0008	0.1883	RASD1	RAS, dexamethasone-induced 1	Coding
TC1400006853.hg.1	6.48	5.24	2.36	0.0003	0.1095	AKAP6	A kinase (PRKA) anchor protein 6	Multiple_Complex
TC1000012169.hg.1	14.18	12.96	2.33	0.0039	0.4142	ADAM12	ADAM metallopeptidase domain 12	Multiple_Complex
TC1800008988.hg.1	5.37	4.18	2.28	0.0024	0.337	GTSCR1	Gilles de la Tourette syndrome chromosome region, candidate 1 (non-protein coding)	Multiple_Complex
TC0100009181.hg.1	5.21	4.03	2.27	0.0024	0.337	PLPPR4	phospholipid phosphatase related 4	Multiple_Complex
TC1200008488.hg.1	6.33	5.15	2.27	0.002	0.319	PLXNC1	plexin C1	Multiple_Complex
TC1800007850.hg.1	14.03	12.86	2.25	0.0011	0.2387	COLEC12	collectin sub-family member 12	Multiple_Complex
TC0800008641.hg.1	7.27	6.1	2.25	0.0043	0.4327	MED30	mediator complex subunit 30	Multiple_Complex
TC0800007641.hg.1	6.92	5.75	2.25	0.0006	0.1765	RGS20	regulator of G-protein signaling 20	Multiple_Complex
TC1300008708.hg.1	7.19	6.03	2.24	0.0037	0.4107	ELF1	Memczak2013 ALT_ACCEPTOR, ALT_DONOR, coding, INTERNAL, intronic best transcript NM_172373	NonCoding
TC0500007138.hg.1	8.31	7.15	2.24	0.0008	0.1883	IL7R	interleukin 7 receptor	Multiple_Complex
TC0900011182.hg.1	7.07	5.91	2.23	0.0047	0.4546	SVEP1	sushi, von Willebrand factor type A, EGF and pentraxin domain containing 1	Multiple_Complex
TC1600007819.hg.1	6.94	5.78	2.23	0.0173	0.7323	NKD1	naked cuticle homolog 1 (Drosophila)	Multiple_Complex
TC0600014273.hg.1	6.55	5.39	2.23	0.0005	0.1548	HLA-DRB1	major histocompatibility complex, class II, DR beta 1	Multiple_Complex
TC0200008894.hg.1	5.13	3.97	2.23	0.0011	0.2387	MERTK	MER proto-oncogene, tyrosine kinase	Multiple_Complex
TC1000007883.hg.1	9.47	8.32	2.23	0.0007	0.1802	SRGN	serglycin	Multiple_Complex
TC1200011591.hg.1	9.67	8.53	2.21	0.0004	0.1507	NTN4	netrin 4	Multiple_Complex
TC1500008046.hg.1	7.86	6.71	2.21	0.0005	0.153	CEMIP	cell migration inducing protein, hyaluronan binding	Multiple_Complex
TC0800007051.hg.1	9.31	8.17	2.2	0.0054	0.4885	NEFM	neurofilament, medium polypeptide	Multiple_Complex
TC0500007676.hg.1	5.51	4.38	2.2	0.0005	0.1554	MARVELD2	MARVEL domain containing 2	Multiple_Complex
TC1600011440.hg.1	7.11	5.98	2.19	0.0007	0.1802	OSGIN1	oxidative stress induced growth inhibitor 1	Multiple_Complex
TC0400010242.hg.1	10.13	9	2.19	0.0021	0.3195	PPARGC1A	peroxisome proliferator-activated receptor gamma, coactivator 1 alpha	Multiple_Complex
TC1000007990.hg.1	12.43	11.31	2.18	0.0014	0.268	DDIT4	DNA damage inducible transcript 4	Multiple_Complex
TC0600013757.hg.1	13.8	12.68	2.18	0.0041	0.4269	SOD2	superoxide dismutase 2, mitochondrial	Multiple_Complex
TC0700006890.hg.1	9.31	8.19	2.17	0.0086	0.5848	IL6	interleukin 6	Multiple_Complex
TC1700012110.hg.1	7.24	6.13	2.16	0.004	0.4269	SECTM1	secreted and transmembrane 1	Multiple_Complex
TC0600013462.hg.1	10.17	9.07	2.15	0.0058	0.5036	FBXO30	F-box protein 30	Coding
TC1300009598.hg.1	6.67	5.56	2.15	0.0018	0.3048	GPR183	G protein-coupled receptor 183	Coding
TC1200010559.hg.1	8.88	7.78	2.14	0.0038	0.4113	VDR	vitamin D (1,25- dihydroxyvitamin D3) receptor	Multiple_Complex
TC0600011777.hg.1	6.53	5.44	2.13	0.0021	0.3195	TREM1	triggering receptor expressed on myeloid cells 1	Multiple_Complex
TC1000010870.hg.1	7.08	5.99	2.13	0.0007	0.1802	SRGN	Memczak2013 ANTISENSE, coding, INTERNAL, UTR3 best transcript NM_002727	NonCoding
TC0200012656.hg.1	11.39	10.31	2.12	0.0007	0.1802	EFEMP1	EGF containing fibulin-like extracellular matrix protein 1	Multiple_Complex
TC0300011249.hg.1	5.42	4.33	2.12	0.0031	0.3715	WNT5A	wingless-type MMTV integration site family, member 5A	NonCoding
TC1100011395.hg.1	6.77	5.69	2.12	0.0012	0.2492	CPT1A	carnitine palmitoyltransferase 1A (liver)	Multiple_Complex
TC0100015754.hg.1	9.35	8.28	2.1	0.0014	0.2659	CTSK	cathepsin K	Multiple_Complex
TC1200012592.hg.1	8.88	7.81	2.1	0.0011	0.2402	C1S	complement component 1, s subcomponent	Multiple_Complex
TC1700009731.hg.1	5.69	4.62	2.09	0.0013	0.2562	GAS7	growth arrest-specific 7	Multiple_Complex
TC0500007925.hg.1	9.24	8.17	2.09	0.0014	0.2611	RASGRF2	Ras protein-specific guanine nucleotide-releasing factor 2	Multiple_Complex
TC1100010495.hg.1	6.23	5.16	2.09	0.0034	0.3931	LMO2	LIM domain only 2 (rhombotin-like 1)	Multiple_Complex
TC0700008351.hg.1	7.53	6.46	2.09	0.0015	0.2692	GNG11	guanine nucleotide binding protein (G protein), gamma 11	Multiple_Complex
TC1200011207.hg.1	10.12	9.06	2.09	0.0011	0.2387	CPM	carboxypeptidase M	Multiple_Complex
TC0300013719.hg.1	6.29	5.23	2.09	0.0011	0.2387	CEP19	centrosomal protein 19kDa	Multiple_Complex
TC1100012962.hg.1	6.9	5.84	2.08	0.005	0.4669	AMPD3	adenosine monophosphate deaminase 3	Multiple_Complex
TC1200011657.hg.1	6.79	5.73	2.08	0.0025	0.3499	ANKS1B	ankyrin repeat and sterile alpha motif domain containing 1B	Multiple_Complex
TC0100014988.hg.1	9.29	8.23	2.08	0.0021	0.3195	F3	coagulation factor III (thromboplastin, tissue factor)	Multiple_Complex
TC1500009846.hg.1	6.81	5.76	2.06	0.0027	0.3499	AAGAB	Transcript Identified by AceView, Entrez Gene ID(s) 79719	Unassigned
TC1200008933.hg.1	12.75	11.72	2.03	0.0011	0.2387	TPCN1	two pore segment channel 1	Multiple_Complex
TC0600012885.hg.1	11.34	10.32	2.03	0.0017	0.2873	LAMA4	laminin, alpha 4	Multiple_Complex
TC0300007610.hg.1	13.78	12.76	2.03	0.0013	0.257	PXK	PX domain containing serine/threonine kinase	Multiple_Complex
TSUnmapped00000051.hg.1	7.04	6.03	2.02	0.0029	0.3631	SLC2A6	solute carrier family 2 (facilitated glucose transporter), member 6 [Source:HGNC Symbol;Acc:HGNC:11011]	Coding
TC0800007389.hg.1	8.21	7.2	2.01	0.0072	0.5383	C8orf4	chromosome 8 open reading frame 4	Coding
TC0500011520.hg.1	5	3.99	2.01	0.0038	0.4142	ERAP1	Transcript Identified by AceView, Entrez Gene ID(s) 51752	Unassigned
TC0500010842.hg.1	10.61	9.61	2	0.0023	0.3367	PDE4D	phosphodiesterase 4D, cAMP-specific	Multiple_Complex
TC0600009270.hg.1	4.49	5.49	-2	0.0013	0.257	PLN	phospholamban	Coding
TC0200016408.hg.1	5.43	6.43	-2.01	0.0038	0.4113	KCNS3	potassium voltage-gated channel, modifier subfamily S, member 3	Multiple_Complex
TC0300013687.hg.1	4.63	5.63	-2.01	0.0026	0.3499	TFRC	Transcript Identified by AceView, Entrez Gene ID(s) 7037	Unassigned
TC0X00006433.hg.1	5.43	6.44	-2.02	0.0012	0.2474	PLCXD1	phosphatidylinositol-specific phospholipase C, X domain containing 1	Multiple_Complex
TC0400011359.hg.1	5.16	6.19	-2.04	0.0012	0.2456	UNC5C	unc-5 netrin receptor C	Multiple_Complex
TC1100008665.hg.1	4.98	6	-2.04	0.0019	0.3079	CCDC81	coiled-coil domain containing 81	Multiple_Complex
TC0400012487.hg.1	11.74	12.78	-2.04	0.0023	0.3367	VEGFC	vascular endothelial growth factor C	Multiple_Complex
TC1100012722.hg.1	6.51	7.55	-2.05	0.0021	0.3195	CDON	cell adhesion associated, oncogene regulated	Multiple_Complex
TC0900010284.hg.1	7.69	8.73	-2.05	0.0096	0.6111	ANKRD20A1; ANKRD20A3	ankyrin repeat domain 20 family, member A1; ankyrin repeat domain 20 family, member A3	Multiple_Complex
TC2100008285.hg.1	8.24	9.28	-2.06	0.0013	0.257	CBS	cystathionine-beta-synthase	Multiple_Complex
TC0100015594.hg.1	6.99	8.03	-2.06	0.0017	0.2873	ITGA10	integrin alpha 10	Multiple_Complex
TC0900006559.hg.1	9.34	10.39	-2.07	0.0035	0.3947	CD274	CD274 molecule	Multiple_Complex
TC1900007061.hg.1	7.29	8.34	-2.07	0.0027	0.3499	ZNF844	zinc finger protein 844	Coding
TC0700009134.hg.1	8.21	9.27	-2.08	0.01	0.6219	CPA4	carboxypeptidase A4	Multiple_Complex
TC0600013155.hg.1	5.54	6.6	-2.08	0.0068	0.5285	TMEM244	transmembrane protein 244	Coding
TC0100016548.hg.1	10.85	11.91	-2.09	0.0017	0.2873	ABL2	ABL proto-oncogene 2, non-receptor tyrosine kinase	Multiple_Complex
TC1300009376.hg.1	4.91	5.98	-2.1	0.0107	0.6361	SLITRK1	SLIT and NTRK-like family, member 1	Coding
TC0200011803.hg.1	5.69	6.76	-2.11	0.0011	0.2387	NBAS	neuroblastoma amplified sequence	Multiple_Complex
TC0900006748.hg.1	11.93	13.02	-2.12	0.0037	0.4113	ADAMTSL1	ADAMTS like 1	Multiple_Complex
TC1900006588.hg.1	9.39	10.48	-2.13	0.0009	0.2053	GADD45B	growth arrest and DNA-damage-inducible, beta	Multiple_Complex
TC1100007808.hg.1	6.82	7.91	-2.13	0.0015	0.2692	SDHAF2	Memczak2013 ALT_ACCEPTOR, ALT_DONOR, coding, INTERNAL, intronic best transcript NM_017841	NonCoding
TC0100009307.hg.1	8.05	9.15	-2.14	0.0042	0.4327	NTNG1	netrin G1	Multiple_Complex
TC0100014958.hg.1	7.35	8.45	-2.15	0.0061	0.5118	BCAR3	breast cancer anti-estrogen resistance 3	Multiple_Complex
TC1900006904.hg.1	5.38	6.48	-2.15	0.0128	0.6851	MYO1F	Memczak2013 ANTISENSE, CDS, coding, INTERNAL best transcript NM_012335	NonCoding
TC0Y00006433.hg.1	6.11	7.22	-2.15	0.0006	0.1728	PLCXD1	phosphatidylinositol-specific phospholipase C, X domain containing 1	Multiple_Complex
TC0300011834.hg.1	10.17	11.28	-2.16	0.0012	0.2456	FILIP1L	filamin A interacting protein 1-like	Multiple_Complex
TC0100008496.hg.1	5.38	6.51	-2.18	0.0007	0.1802	FGGY	FGGY carbohydrate kinase domain containing	Multiple_Complex
TC0500011418.hg.1	9.56	10.69	-2.19	0.0005	0.1548	MEF2C	myocyte enhancer factor 2C	Multiple_Complex
TC1000011114.hg.1	7.61	8.74	-2.19	0.0005	0.1548	KCNMA1	potassium channel, calcium activated large conductance subfamily M alpha, member 1	Multiple_Complex
TC0500013297.hg.1	8.51	9.65	-2.21	0.0035	0.397	AMACR	alpha-methylacyl-CoA racemase	Multiple_Complex
TC0100010393.hg.1	12.94	14.09	-2.21	0.0007	0.1802	RGS4	regulator of G-protein signaling 4	Multiple_Complex
TC1300009980.hg.1	10.16	11.31	-2.22	0.0006	0.1794	LMO7	LIM domain 7	Multiple_Complex
TC0300010185.hg.1	8.56	9.72	-2.23	0.0009	0.2156	OXTR	oxytocin receptor	Multiple_Complex
TC0800007899.hg.1	10.17	11.33	-2.23	0.0012	0.2456	SULF1	sulfatase 1	Multiple_Complex
TC0600007788.hg.1	6.68	7.85	-2.24	0.001	0.235	SCUBE3	signal peptide, CUB domain, EGF-like 3	Multiple_Complex
TC1800008781.hg.1	9.88	11.06	-2.27	0.0029	0.3639	ATP8B1	ATPase, aminophospholipid transporter, class I, type 8B, member 1	Multiple_Complex
TC2100007491.hg.1	7.69	8.88	-2.27	0.0005	0.1554	CBS	cystathionine-beta-synthase	Multiple_Complex
TC0500013349.hg.1	8.16	9.35	-2.27	0.0004	0.1507	FBN2	fibrillin 2	Multiple_Complex
TC0100014191.hg.1	10.57	11.76	-2.28	0.0005	0.153	RAB3B	RAB3B, member RAS oncogene family	Multiple_Complex
TC0600013186.hg.1	11.84	13.03	-2.29	0.0008	0.1883	CTGF	connective tissue growth factor	Multiple_Complex
TC0200010473.hg.1	8.04	9.25	-2.3	0.0023	0.3367	FZD7	frizzled class receptor 7	Coding
TC1400007441.hg.1	7.86	9.06	-2.3	0.0007	0.1802	AKAP5	A kinase (PRKA) anchor protein 5	Coding
TC1200012863.hg.1	8.45	9.65	-2.31	0.0003	0.1288	CCDC92	coiled-coil domain containing 92	NonCoding
TC0400012917.hg.1	4.3	5.5	-2.31	0.0029	0.3631	ARAP2	ArfGAP with RhoGAP domain, ankyrin repeat and PH domain 2	Multiple_Complex
TC0200016680.hg.1	7.23	8.44	-2.31	0.0007	0.1812	SERTAD2	SERTA domain containing 2	NonCoding
TC0900012167.hg.1	11.87	13.08	-2.32	0.0013	0.257	GSN	gelsolin	Multiple_Complex
TC0200014819.hg.1	5.71	6.93	-2.32	0.0155	0.7063	SCN9A	sodium channel, voltage gated, type IX alpha subunit	Multiple_Complex
TC0300013277.hg.1	3.79	5.02	-2.34	0.0016	0.2786	PEX5L	Transcript Identified by AceView, Entrez Gene ID(s) 51555	Unassigned
TC0900007667.hg.1	9.95	11.18	-2.35	0.0004	0.1507	PSAT1	phosphoserine aminotransferase 1	Multiple_Complex
TC1300008453.hg.1	4.04	5.27	-2.36	0.0005	0.153	FLT3	fms-related tyrosine kinase 3	Multiple_Complex
TC0800008198.hg.1	4.23	5.48	-2.38	0.0059	0.5036	OTUD6B	Transcript Identified by AceView, Entrez Gene ID(s) 51633	Unassigned
TC0100015797.hg.1	6.22	7.47	-2.38	0.0008	0.1883	POGZ	Transcript Identified by AceView, Entrez Gene ID(s) 23126	Unassigned
TC1200009834.hg.1	11.24	12.49	-2.39	0.0002	0.1041	MFAP5	microfibrillar associated protein 5	Multiple_Complex
TC0500011579.hg.1	8.83	10.12	-2.46	0.0061	0.5118	ST8SIA4	ST8 alpha-N-acetyl-neuraminide alpha-2,8-sialyltransferase 4	Multiple_Complex
TC1400007320.hg.1	7.31	8.62	-2.48	0.0004	0.1525	DACT1	dishevelled-binding antagonist of beta-catenin 1	Multiple_Complex
TC0400008380.hg.1	8.76	10.08	-2.49	0.0002	0.1041	CCDC109B	coiled-coil domain containing 109B	Multiple_Complex
TC0100013076.hg.1	7.5	8.82	-2.51	0.0018	0.2989	PADI2	peptidyl arginine deiminase, type II	Multiple_Complex
TC1000008643.hg.1	13.34	14.7	-2.57	0.0002	0.1043	SCD	stearoyl-CoA desaturase (delta-9-desaturase)	Multiple_Complex
TC0900012140.hg.1	5.63	7	-2.59	0.0013	0.2562	PGM5	phosphoglucomutase 5	NonCoding
TC0400009234.hg.1	3.91	5.28	-2.59	0.0002	0.1041	TLL1	tolloid like 1	Multiple_Complex
TC0100009621.hg.1	9.69	11.07	-2.61	0.0002	0.0877	PHGDH	phosphoglycerate dehydrogenase	Multiple_Complex
TC0200013861.hg.1	7.45	8.86	-2.66	0.0001	0.0757	MALL	mal, T-cell differentiation protein-like	Multiple_Complex
TC0800007269.hg.1	3.99	5.41	-2.66	0.0049	0.4638	UNC5D	unc-5 netrin receptor D	Multiple_Complex
TC1000011904.hg.1	8.98	10.42	-2.72	9.91e-05	0.0664	ABLIM1	actin binding LIM protein 1	Multiple_Complex
TC0300012484.hg.1	8.83	10.28	-2.74	0.0026	0.3499	SLCO2A1	solute carrier organic anion transporter family, member 2A1	Multiple_Complex
TC1000010768.hg.1	6.37	7.87	-2.82	0.0034	0.3931	EGR2	early growth response 2	Multiple_Complex
TC0400008043.hg.1	4.04	5.59	-2.93	0.0016	0.2854	PTPN13	Transcript Identified by AceView, Entrez Gene ID(s) 5783	Unassigned
TC0300012377.hg.1	4.82	6.41	-3.02	2.71e-05	0.0323	RAB43	Memczak2013 ALT_ACCEPTOR, ALT_DONOR, coding, INTERNAL, intronic best transcript NM_001204883	NonCoding
TC0100014652.hg.1	5.44	7.07	-3.1	0.0021	0.3195	ZZZ3	Transcript Identified by AceView, Entrez Gene ID(s) 26009	Unassigned
TC0300006961.hg.1	6.77	8.41	-3.11	0.0002	0.1041	CMTM8	CKLF-like MARVEL transmembrane domain containing 8	Coding
TC0700011876.hg.1	8.69	10.38	-3.24	5.58e-05	0.0478	ASNS	asparagine synthetase (glutamine-hydrolyzing)	Multiple_Complex
TC1700010677.hg.1	8.48	10.38	-3.74	1.45e-05	0.0222	KRT19	keratin 19, type I	Multiple_Complex
TC1800008827.hg.1	8.63	10.6	-3.92	1.93e-05	0.0259	CCBE1	collagen and calcium binding EGF domains 1	Multiple_Complex
TC1000007641.hg.1	7.71	9.78	-4.19	0.005	0.4671	DKK1	dickkopf WNT signaling pathway inhibitor 1	Multiple_Complex

## Sheet: DEG OxyHb vs control
#%result_name=Analysis_152
#%array_type=Clariom_S_Human
#%annotation=Clariom_S_Human.r1.na36.hg38.a1.transcript.csv
#%comparison=OxyHb vs Control
ID	OxyHb Avg (log2)	Control Avg (log2)	Fold Change	P-val	FDR P-val	Gene Symbol	Description	Group
TC2200007204.hg.1	10.4	5.33	33.6	3.85e-06	0.0103	HMOX1	heme oxygenase 1	Multiple_Complex
TC0200016651.hg.1	11.98	8.14	14.37	4.28e-08	0.0006	CYP1B1	cytochrome P450, family 1, subfamily B, polypeptide 1	Multiple_Complex
TC0600007650.hg.1	8.88	5.74	8.86	8.68e-08	0.0006	HLA-DRA	major histocompatibility complex, class II, DR alpha	Coding
TC1700011984.hg.1	9.86	6.98	7.36	8.78e-08	0.0006	NPTX1	neuronal pentraxin I	Multiple_Complex
TC1700011558.hg.1	8.52	5.66	7.27	2.76e-06	0.0099	SLC16A6	solute carrier family 16, member 6	Multiple_Complex
TC2000007830.hg.1	9.1	6.43	6.39	8.84e-07	0.0047	TFAP2C	transcription factor AP-2 gamma (activating enhancer binding protein 2 gamma)	Coding
TC0800011620.hg.1	10.31	7.82	5.59	2.59e-05	0.0292	ENPP2	ectonucleotide pyrophosphatase/phosphodiesterase 2	Multiple_Complex
TC0400011920.hg.1	12.32	9.85	5.54	9.45e-05	0.0603	SLC7A11	solute carrier family 7 (anionic amino acid transporter light chain, xc- system), member 11	Multiple_Complex
TC0200013916.hg.1	9.54	7.08	5.5	6.94e-05	0.0531	IL1B	interleukin 1 beta	Multiple_Complex
TC0800010784.hg.1	7.21	4.83	5.2	8.39e-06	0.0138	TRPA1	transient receptor potential cation channel, subfamily A, member 1	Multiple_Complex
TC0400007836.hg.1	11.72	9.41	4.96	0.0009	0.2234	CXCL8	chemokine (C-X-C motif) ligand 8	Multiple_Complex
TC0100016715.hg.1	11.15	8.87	4.86	3.35e-05	0.0342	PTGS2	prostaglandin-endoperoxide synthase 2 (prostaglandin G/H synthase and cyclooxygenase)	Multiple_Complex
TC0600011960.hg.1	11.4	9.23	4.51	7.43e-06	0.0133	TNFRSF21	tumor necrosis factor receptor superfamily, member 21	Multiple_Complex
TC1600010732.hg.1	14.36	12.23	4.39	4.78e-06	0.0107	NQO1	NAD(P)H dehydrogenase, quinone 1	Multiple_Complex
TC0700011809.hg.1	9.7	7.56	4.39	2.91e-05	0.0312	TFPI2	tissue factor pathway inhibitor 2	Multiple_Complex
TC0300012900.hg.1	11.7	9.58	4.33	3.54e-06	0.0103	TIPARP	Memczak2013 ANTISENSE, CDS, coding, INTERNAL best transcript NM_001184717	NonCoding
TC0500007044.hg.1	9.84	7.76	4.23	2.76e-06	0.0099	CDH6	cadherin 6, type 2, K-cadherin (fetal kidney)	Multiple_Complex
TC0300009282.hg.1	14.07	12.05	4.05	5e-06	0.0107	TIPARP	TCDD-inducible poly(ADP-ribose) polymerase	Multiple_Complex
TC0500012470.hg.1	8.51	6.54	3.94	6.7e-06	0.0131	CD74	CD74 molecule, major histocompatibility complex, class II invariant chain	Multiple_Complex
TC0700006890.hg.1	10.16	8.19	3.94	0.0002	0.0802	IL6	interleukin 6	Multiple_Complex
TC0400007853.hg.1	9.09	7.14	3.85	1.17e-05	0.0158	EREG	epiregulin	Multiple_Complex
TC0200010980.hg.1	9.57	7.64	3.83	0.0035	0.3621	CCL20	chemokine (C-C motif) ligand 20	Multiple_Complex
TC0400006745.hg.1	11.12	9.2	3.78	1.48e-05	0.0187	HTRA3	HtrA serine peptidase 3	Coding
TC0500007138.hg.1	9.06	7.15	3.77	1.16e-05	0.0158	IL7R	interleukin 7 receptor	Multiple_Complex
TC0400007840.hg.1	10.93	9.06	3.66	0.0067	0.4207	CXCL1	chemokine (C-X-C motif) ligand 1 (melanoma growth stimulating activity, alpha)	Multiple_Complex
TC0100014966.hg.1	9.4	7.62	3.44	5.57e-05	0.0498	GCLM	glutamate-cysteine ligase, modifier subunit	Multiple_Complex
TC0400012814.hg.1	11.37	9.68	3.21	8.39e-05	0.0589	CXCL6	chemokine (C-X-C motif) ligand 6	Multiple_Complex
TC0200009537.hg.1	6.14	4.48	3.17	2.19e-05	0.0261	KYNU	kynureninase	Multiple_Complex
TC0100015752.hg.1	9.51	7.86	3.13	0.0002	0.103	CTSS	cathepsin S	Multiple_Complex
TC0500012870.hg.1	12.12	10.48	3.13	4.65e-05	0.0454	STC2	stanniocalcin 2	Multiple_Complex
TC0600011948.hg.1	5.79	4.15	3.12	4.87e-05	0.0454	CYP39A1	cytochrome P450, family 39, subfamily A, polypeptide 1	Multiple_Complex
TC1300009956.hg.1	10.53	8.89	3.11	0.0005	0.1627	LACC1	laccase (multicopper oxidoreductase) domain containing 1	Multiple_Complex
TC0400012173.hg.1	12.06	10.43	3.1	0.0018	0.2774	SFRP2	secreted frizzled-related protein 2	Coding
TC1800007850.hg.1	14.45	12.86	3.01	9.57e-05	0.0603	COLEC12	collectin sub-family member 12	Multiple_Complex
TC0400011015.hg.1	7.88	6.31	2.97	0.019	0.5558	CXCL3	chemokine (C-X-C motif) ligand 3	Multiple_Complex
TC0800009782.hg.1	6.86	5.31	2.94	0.0007	0.1957	CSGALNACT1	chondroitin sulfate N-acetylgalactosaminyltransferase 1	Multiple_Complex
TC0200013913.hg.1	8.06	6.52	2.91	0.0006	0.1914	IL1A	interleukin 1 alpha	Coding
TC0500010842.hg.1	11.14	9.61	2.88	8.79e-05	0.0589	PDE4D	phosphodiesterase 4D, cAMP-specific	Multiple_Complex
TC1900009443.hg.1	7.35	5.83	2.85	0.0002	0.0869	C3	complement component 3	Multiple_Complex
TC0500007927.hg.1	5.3	3.8	2.82	9.97e-05	0.0611	RASGRF2	Jeck2013 ALT_ACCEPTOR, ALT_DONOR, coding, INTERNAL, intronic best transcript NM_006909	NonCoding
TC0300011247.hg.1	15.03	13.54	2.81	0.0001	0.0682	WNT5A	wingless-type MMTV integration site family, member 5A	Multiple_Complex
TC1000012117.hg.1	9.01	7.53	2.79	0.0059	0.4061	CHST15	carbohydrate (N-acetylgalactosamine 4-sulfate 6-O) sulfotransferase 15	Multiple_Complex
TC0100010874.hg.1	11.35	9.87	2.79	7.23e-05	0.0534	RGL1	ral guanine nucleotide dissociation stimulator-like 1	Multiple_Complex
TC0900011182.hg.1	7.38	5.91	2.77	0.0009	0.2311	SVEP1	sushi, von Willebrand factor type A, EGF and pentraxin domain containing 1	Multiple_Complex
TC1600007819.hg.1	7.23	5.78	2.73	0.005	0.3867	NKD1	naked cuticle homolog 1 (Drosophila)	Multiple_Complex
TC2200008425.hg.1	11.58	10.16	2.68	0.0055	0.4008	LIF	leukemia inhibitory factor	Coding
TC1500008046.hg.1	8.12	6.71	2.65	8.77e-05	0.0589	CEMIP	cell migration inducing protein, hyaluronan binding	Multiple_Complex
TC1700007135.hg.1	11.82	10.47	2.55	0.0009	0.2298	TRIM16L	tripartite motif containing 16-like	Multiple_Complex
TC1200011591.hg.1	9.88	8.53	2.55	0.0001	0.0682	NTN4	netrin 4	Multiple_Complex
TC1600008661.hg.1	11.16	9.82	2.53	0.0011	0.249	CRISPLD2	cysteine-rich secretory protein LCCL domain containing 2	Multiple_Complex
TC0200008666.hg.1	12.93	11.6	2.52	0.0001	0.0713	IL1R1	interleukin 1 receptor, type I	Multiple_Complex
TC1800007096.hg.1	7.67	6.36	2.48	0.0002	0.0802	FHOD3	formin homology 2 domain containing 3	Multiple_Complex
TC0900008660.hg.1	8.09	6.78	2.48	0.0003	0.1312	PTGS1	prostaglandin-endoperoxide synthase 1 (prostaglandin G/H synthase and cyclooxygenase)	Coding
TC0600011945.hg.1	8.58	7.28	2.46	0.0004	0.1607	RCAN2	regulator of calcineurin 2	Coding
TC0400008618.hg.1	12.34	11.05	2.45	0.0022	0.2985	FGF2	fibroblast growth factor 2 (basic)	Multiple_Complex
TC1700009938.hg.1	7.82	6.53	2.45	0.0006	0.1914	RASD1	RAS, dexamethasone-induced 1	Coding
TC1400006853.hg.1	6.52	5.24	2.43	0.0002	0.0885	AKAP6	A kinase (PRKA) anchor protein 6	Multiple_Complex
TC1900006977.hg.1	12.49	11.21	2.43	0.0042	0.3701	ICAM1	intercellular adhesion molecule 1	Multiple_Complex
TC0500007925.hg.1	9.44	8.17	2.4	0.0004	0.1482	RASGRF2	Ras protein-specific guanine nucleotide-releasing factor 2	Multiple_Complex
TC0100011587.hg.1	8.25	7.01	2.37	0.0003	0.1306	KCNK2	potassium channel, two pore domain subfamily K, member 2	Multiple_Complex
TC1200008488.hg.1	6.36	5.15	2.32	0.0017	0.2683	PLXNC1	plexin C1	Multiple_Complex
TC1200012592.hg.1	9.01	7.81	2.31	0.0005	0.1621	C1S	complement component 1, s subcomponent	Multiple_Complex
TC0600012885.hg.1	11.52	10.32	2.3	0.0005	0.1671	LAMA4	laminin, alpha 4	Multiple_Complex
TC0900011193.hg.1	7.07	5.87	2.3	0.0025	0.3149	LPAR1	Jeck2013 ALT_ACCEPTOR, ALT_DONOR, coding, INTERNAL, intronic best transcript NM_057159; Salzman2013 ALT_ACCEPTOR, ALT_DONOR, coding, INTERNAL, intronic best transcript NM_057159	NonCoding
TC0100017193.hg.1	7.89	6.7	2.29	0.0035	0.3621	KCNH1	potassium channel, voltage gated eag related subfamily H, member 1	Multiple_Complex
TC1300006774.hg.1	8.32	7.14	2.26	0.0157	0.5285	MEDAG	mesenteric estrogen-dependent adipogenesis	Coding
TC1700012422.hg.1	8.3	7.13	2.25	0.0004	0.1487	GFAP	glial fibrillary acidic protein	Multiple_Complex
TC1000012016.hg.1	8.23	7.06	2.25	0.0043	0.3719	TIAL1	Transcript Identified by AceView, Entrez Gene ID(s) 7073	Unassigned
TC1200008275.hg.1	11.9	10.75	2.22	0.0014	0.263	SYT1	synaptotagmin I	Multiple_Complex
TC1300008573.hg.1	9.18	8.03	2.22	0.0018	0.2765	STARD13	StAR-related lipid transfer domain containing 13	Multiple_Complex
TC0600009364.hg.1	9.27	8.12	2.22	0.0026	0.3247	NCOA7	nuclear receptor coactivator 7	Multiple_Complex
TC1200012597.hg.1	13.37	12.22	2.21	0.0005	0.1627	MGST1	microsomal glutathione S-transferase 1	Multiple_Complex
TC1500009660.hg.1	5.17	4.03	2.21	0.0006	0.1914	RORA	Jeck2013 ALT_ACCEPTOR, ALT_DONOR, coding, INTERNAL, intronic best transcript NM_134261	NonCoding
TC1300008708.hg.1	7.17	6.03	2.2	0.0043	0.3701	ELF1	Memczak2013 ALT_ACCEPTOR, ALT_DONOR, coding, INTERNAL, intronic best transcript NM_172373	NonCoding
TC1200011067.hg.1	8.76	7.62	2.2	0.0008	0.2144	DPY19L2	dpy-19-like 2 (C. elegans)	Multiple_Complex
TC1700007796.hg.1	13.79	12.65	2.19	0.0006	0.1914	IGFBP4	insulin like growth factor binding protein 4	Multiple_Complex
TC1200012719.hg.1	8.19	7.07	2.17	0.0007	0.1957	WDR66	WD repeat domain 66	Multiple_Complex
TC1500009505.hg.1	6.52	5.41	2.16	0.0016	0.2675	PRTG	protogenin	Multiple_Complex
TC1700008263.hg.1	8.14	7.03	2.16	0.0055	0.4008	ABCC3	ATP binding cassette subfamily C member 3	Multiple_Complex
TC1100010290.hg.1	5.24	4.13	2.16	0.004	0.3649	E2F8	E2F transcription factor 8	Multiple_Complex
TC0900008545.hg.1	11.74	10.64	2.16	0.0013	0.2613	PAPPA	pregnancy-associated plasma protein A, pappalysin 1	Multiple_Complex
TC0100014393.hg.1	4.91	3.8	2.15	0.0012	0.2562	TM2D1	Transcript Identified by AceView, Entrez Gene ID(s) 83941	Unassigned
TC0200009739.hg.1	11.38	10.29	2.14	0.0009	0.2311	GALNT5	polypeptide N-acetylgalactosaminyltransferase 5	Multiple_Complex
TC1000008406.hg.1	8.59	7.5	2.13	0.0145	0.5219	KIF20B	kinesin family member 20B	Multiple_Complex
TC1600010168.hg.1	8.1	7.01	2.13	0.0024	0.3077	SHCBP1	SHC SH2-domain binding protein 1	Multiple_Complex
TC0100010939.hg.1	8.91	7.82	2.13	0.0023	0.2985	PLA2G4A	phospholipase A2, group IVA (cytosolic, calcium-dependent)	Multiple_Complex
TC2100007263.hg.1	6.45	5.37	2.13	0.0016	0.2675	PDE9A	phosphodiesterase 9A	Multiple_Complex
TC0600013757.hg.1	13.76	12.68	2.12	0.005	0.3902	SOD2	superoxide dismutase 2, mitochondrial	Multiple_Complex
TC1500010688.hg.1	4.76	3.68	2.12	0.0016	0.2675	OR4N4	olfactory receptor, family 4, subfamily N, member 4	Coding
TC0800007389.hg.1	8.29	7.2	2.12	0.0046	0.3806	C8orf4	chromosome 8 open reading frame 4	Coding
TC0100006787.hg.1	9.32	8.23	2.12	0.0013	0.2562	PIK3CD	phosphatidylinositol-4,5-bisphosphate 3-kinase, catalytic subunit delta	Multiple_Complex
TC0500009269.hg.1	6.15	5.07	2.12	0.0015	0.2675	TTC1	Transcript Identified by AceView, Entrez Gene ID(s) 7265	Unassigned
TC0400007276.hg.1	11.94	10.86	2.11	0.0007	0.1957	KLHL5	kelch-like family member 5	Multiple_Complex
TC1000012169.hg.1	14.03	12.96	2.11	0.0081	0.4422	ADAM12	ADAM metallopeptidase domain 12	Multiple_Complex
TC1200008669.hg.1	8.45	7.37	2.11	0.0016	0.2675	TDG	thymine DNA glycosylase	Multiple_Complex
TC1200011657.hg.1	6.81	5.73	2.1	0.0023	0.2985	ANKS1B	ankyrin repeat and sterile alpha motif domain containing 1B	Multiple_Complex
TC0800011621.hg.1	6.12	5.06	2.09	0.0009	0.2298	ENPP2	ectonucleotide pyrophosphatase/phosphodiesterase 2	NonCoding
TC1000010843.hg.1	5.67	4.61	2.08	0.005	0.3902	PBLD	phenazine biosynthesis-like protein domain containing	Multiple_Complex
TC0300011249.hg.1	5.39	4.33	2.08	0.0036	0.3621	WNT5A	wingless-type MMTV integration site family, member 5A	NonCoding
TC1200012758.hg.1	7.47	6.41	2.08	0.0079	0.4403	TAS2R14	taste receptor, type 2, member 14	Coding
TC1500010898.hg.1	4.86	3.81	2.07	0.0017	0.2683	CHRNB4	cholinergic receptor, nicotinic beta 4	Multiple_Complex
TC0800011445.hg.1	8.27	7.22	2.07	0.0096	0.4616	ANGPT1	angiopoietin 1	Multiple_Complex
TC1200011495.hg.1	14.17	13.12	2.06	0.0012	0.2521	LUM	lumican	Multiple_Complex
TC1700007557.hg.1	15.81	14.77	2.06	0.0026	0.3212	CCL2	chemokine (C-C motif) ligand 2	Multiple_Complex
TC0100006931.hg.1	11.41	10.37	2.05	0.001	0.2447	PDPN	podoplanin	Multiple_Complex
TC1600006888.hg.1	5.62	4.58	2.05	0.0081	0.4421	CIITA	class II, major histocompatibility complex, transactivator	Multiple_Complex
TC0200011219.hg.1	8.8	7.77	2.05	0.0044	0.3773	ACKR3	atypical chemokine receptor 3	Multiple_Complex
TC0200015865.hg.1	8.25	7.22	2.05	0.0016	0.2675	SCG2	secretogranin II	Coding
TC1900007045.hg.1	6.03	5	2.04	0.0037	0.3621	ZNF441	zinc finger protein 441	Multiple_Complex
TC1300008927.hg.1	7.57	6.54	2.04	0.008	0.4421	KPNA3	Transcript Identified by AceView, Entrez Gene ID(s) 3839	Unassigned
TC0600010002.hg.1	10.52	9.5	2.04	0.0092	0.4506	SYNJ2	synaptojanin 2	Multiple_Complex
TC0600013740.hg.1	7.4	6.37	2.03	0.0016	0.2675	RSPH3	radial spoke 3 homolog (Chlamydomonas)	Multiple_Complex
TC0400011241.hg.1	5.96	4.94	2.03	0.0029	0.3455	SLC10A6	solute carrier family 10 (sodium/bile acid cotransporter), member 6	Multiple_Complex
TC0600007821.hg.1	6.32	5.3	2.03	0.0011	0.2521	LHFPL5	lipoma HMGIC fusion partner-like 5	Multiple_Complex
TC0300012238.hg.1	10.27	9.25	2.03	0.0056	0.4018	HEG1	heart development protein with EGF-like domains 1	Multiple_Complex
TC0100018539.hg.1	5.81	4.79	2.03	0.0092	0.4506	LHX4-AS1; ACBD6	LHX4 antisense RNA 1; acyl-CoA binding domain containing 6	NonCoding
TC0200010340.hg.1	5.47	4.45	2.03	0.0019	0.2774	CCDC150	coiled-coil domain containing 150	Multiple_Complex
TC1200011207.hg.1	10.08	9.06	2.03	0.0015	0.2675	CPM	carboxypeptidase M	Multiple_Complex
TC0300006580.hg.1	7.25	6.23	2.03	0.0016	0.2675	IRAK2	interleukin 1 receptor associated kinase 2	Multiple_Complex
TC1900006964.hg.1	5.29	4.27	2.03	0.0045	0.3805	RDH8	retinol dehydrogenase 8 (all-trans)	Multiple_Complex
TC1200008568.hg.1	10.72	9.71	2.02	0.0045	0.3785	TMPO	thymopoietin	Multiple_Complex
TSUnmapped00000633.hg.1	6.26	5.25	2.02	0.0065	0.4172	DGKD	diacylglycerol kinase, delta 130kDa	NonCoding
TC0200009443.hg.1	8	6.99	2.01	0.0028	0.336	R3HDM1	Transcript Identified by AceView, Entrez Gene ID(s) 23518	Unassigned
TC1600009184.hg.1	5.77	4.77	2.01	0.0039	0.3649	ZNF200	Transcript Identified by AceView, Entrez Gene ID(s) 7752	Unassigned
TC0200011890.hg.1	5.1	4.1	2	0.0196	0.5564	LAPTM4A	Memczak2013 ALT_ACCEPTOR, ALT_DONOR, coding, INTERNAL, intronic best transcript NM_014713	NonCoding
TC1100010946.hg.1	8.64	7.63	2	0.0016	0.2675	LPXN	leupaxin	Multiple_Complex
TC1100011048.hg.1	11.99	12.99	-2	0.0138	0.5164	TMEM258; MIR611	transmembrane protein 258; microRNA 611	Multiple_Complex
TC1200009834.hg.1	11.49	12.49	-2.01	0.0013	0.2562	MFAP5	microfibrillar associated protein 5	Multiple_Complex
TC0900007667.hg.1	10.17	11.18	-2.01	0.0018	0.2774	PSAT1	phosphoserine aminotransferase 1	Multiple_Complex
TC2100006980.hg.1	4.39	5.4	-2.02	0.0285	0.5963	ITSN1	Transcript Identified by AceView, Entrez Gene ID(s) 6453	Unassigned
TC0400011359.hg.1	5.17	6.19	-2.02	0.0013	0.2562	UNC5C	unc-5 netrin receptor C	Multiple_Complex
TC1000007761.hg.1	12.8	13.81	-2.02	0.0106	0.4757	ARID5B	AT rich interactive domain 5B (MRF1-like)	Multiple_Complex
TC1200012864.hg.1	8.92	9.93	-2.02	0.0013	0.2562	CCDC92	coiled-coil domain containing 92	Multiple_Complex
TC1100012753.hg.1	4.68	5.7	-2.03	0.0091	0.4502	KIRREL3	Jeck2013 ALT_ACCEPTOR, ALT_DONOR, coding, INTERNAL, intronic best transcript NM_032531	NonCoding
TC0600009669.hg.1	5.05	6.07	-2.03	0.0013	0.2562	ADGRG6	adhesion G protein-coupled receptor G6	Multiple_Complex
TC1700012191.hg.1	9.01	10.03	-2.04	0.0012	0.2521	CD68	CD68 molecule	Coding
TC0200013627.hg.1	4.17	5.2	-2.05	0.0133	0.5158	AFF3	Memczak2013 ALT_ACCEPTOR, ALT_DONOR, coding, INTERNAL, intronic best transcript NM_001025108	NonCoding
TC2200008717.hg.1	4.04	5.08	-2.05	0.0016	0.2675	NPTXR	neuronal pentraxin receptor	Multiple_Complex
TC0800007210.hg.1	4.63	5.66	-2.05	0.0012	0.2521	WRN	Transcript Identified by AceView, Entrez Gene ID(s) 7486	Coding
TC0300010185.hg.1	8.68	9.72	-2.05	0.0021	0.2849	OXTR	oxytocin receptor	Multiple_Complex
TC2100007491.hg.1	7.84	8.88	-2.05	0.0014	0.2613	CBS	cystathionine-beta-synthase	Multiple_Complex
TC0100014958.hg.1	7.42	8.45	-2.05	0.0087	0.4465	BCAR3	breast cancer anti-estrogen resistance 3	Multiple_Complex
TC0100014652.hg.1	6.03	7.07	-2.06	0.027	0.5861	ZZZ3	Transcript Identified by AceView, Entrez Gene ID(s) 26009	Unassigned
TC1900007839.hg.1	11.08	12.12	-2.06	0.0036	0.3621	FXYD5	FXYD domain containing ion transport regulator 5	Multiple_Complex
TC0100011316.hg.1	4.7	5.75	-2.06	0.0019	0.2786	NFASC	neurofascin	Multiple_Complex
TC0400009234.hg.1	4.24	5.28	-2.07	0.0018	0.2765	TLL1	tolloid like 1	Multiple_Complex
TC0700010965.hg.1	12.18	13.23	-2.07	0.002	0.2845	IGFBP3	insulin like growth factor binding protein 3	Multiple_Complex
TC0600014215.hg.1	4.92	5.97	-2.07	0.0014	0.2613	GMDS	GDP-mannose 4,6-dehydratase	Multiple_Complex
TC0200006831.hg.1	9.57	10.62	-2.07	0.0015	0.2675	VSNL1	visinin like 1	Multiple_Complex
TC0600014371.hg.1	6.95	8	-2.07	0.0014	0.2613	RNASET2	ribonuclease T2	Multiple_Complex
TC0600007613.hg.1	9.21	10.26	-2.08	0.0191	0.5558	HSPA1A; HSPA1B	heat shock 70kDa protein 1A; heat shock 70kDa protein 1B	Coding
TC1800007551.hg.1	5.66	6.71	-2.08	0.0033	0.3573	SERPINB7	serpin peptidase inhibitor, clade B (ovalbumin), member 7	Multiple_Complex
TC2000007083.hg.1	10.44	11.5	-2.08	0.0134	0.5164	ID1	inhibitor of DNA binding 1, dominant negative helix-loop-helix protein	Multiple_Complex
TC0700008090.hg.1	14.55	15.61	-2.08	0.01	0.4713	HSPB1	heat shock 27kDa protein 1	Multiple_Complex
TC0200010745.hg.1	8.28	9.34	-2.08	0.002	0.2838	IGFBP2	insulin like growth factor binding protein 2	Multiple_Complex
TC1500009830.hg.1	5.7	6.77	-2.09	0.0012	0.2521	LCTL	lactase-like	Multiple_Complex
TC1100010760.hg.1	4.99	6.05	-2.09	0.0432	0.6458	AGBL2	ATP/GTP binding protein-like 2	Multiple_Complex
TC0200016408.hg.1	5.35	6.43	-2.11	0.0024	0.3058	KCNS3	potassium voltage-gated channel, modifier subfamily S, member 3	Multiple_Complex
TC0100011753.hg.1	4.06	5.14	-2.11	0.0039	0.3649	CNIH3; RP11-449J1.1	Transcript Identified by AceView, Entrez Gene ID(s) 149111; novel transcript	NonCoding
TC1100012019.hg.1	7.01	8.1	-2.12	0.0012	0.2521	SESN3	sestrin 3	Multiple_Complex
TC0500011418.hg.1	9.6	10.69	-2.14	0.0006	0.1914	MEF2C	myocyte enhancer factor 2C	Multiple_Complex
TC0100013293.hg.1	11.6	12.7	-2.14	0.0021	0.2883	ID3	inhibitor of DNA binding 3, dominant negative helix-loop-helix protein	Multiple_Complex
TC0900012178.hg.1	5.85	6.95	-2.14	0.0074	0.4324	GLE1	GLE1 RNA export mediator	Multiple_Complex
TC1000009104.hg.1	9.71	10.81	-2.14	0.0037	0.3621	PLPP4	phospholipid phosphatase 4	Multiple_Complex
TC0100016903.hg.1	8.79	9.9	-2.15	0.0007	0.1949	TMEM9	transmembrane protein 9	Multiple_Complex
TC0X00006433.hg.1	5.34	6.44	-2.15	0.0007	0.1914	PLCXD1	phosphatidylinositol-specific phospholipase C, X domain containing 1	Multiple_Complex
TC0200011898.hg.1	7.88	9	-2.18	0.0008	0.2095	SDC1	syndecan 1	Multiple_Complex
TSUnmapped00000046.hg.1	5.07	6.2	-2.19	0.0016	0.2675	ZNF501	zinc finger protein 501 [Source:HGNC Symbol;Acc:HGNC:23717]	Coding
TC1500010018.hg.1	11.73	12.86	-2.19	0.0101	0.4714	SEMA7A	semaphorin 7A, GPI membrane anchor (John Milton Hagen blood group)	Multiple_Complex
TC0300011956.hg.1	4.8	5.93	-2.19	0.0007	0.1974	DPPA4	developmental pluripotency associated 4	Multiple_Complex
TC1900009439.hg.1	4.44	5.57	-2.19	0.0007	0.1949	CD70	CD70 molecule	Multiple_Complex
TC1100008049.hg.1	12.17	13.31	-2.21	0.0076	0.4354	BANF1	barrier to autointegration factor 1	Multiple_Complex
TC1700008511.hg.1	9.44	10.59	-2.22	0.0011	0.2521	TBX2	T-box 2	Multiple_Complex
TC1700010019.hg.1	11.58	12.73	-2.22	0.0011	0.2521	MFAP4	microfibrillar associated protein 4	Multiple_Complex
TC0600009270.hg.1	4.33	5.49	-2.24	0.0004	0.1592	PLN	phospholamban	Coding
TC0800011881.hg.1	8.36	9.53	-2.24	0.0006	0.1914	NDRG1	N-myc downstream regulated 1	Multiple_Complex
TC1900010743.hg.1	10.54	11.71	-2.25	0.0101	0.4714	TGFB1	transforming growth factor beta 1	Multiple_Complex
TC1500008841.hg.1	4.39	5.56	-2.25	0.0063	0.4148	TJP1	Transcript Identified by AceView, Entrez Gene ID(s) 7082	Unassigned
TC2100008496.hg.1	9.95	11.12	-2.26	0.0082	0.4429	SLC5A3; MRPS6	solute carrier family 5 (sodium/myo-inositol cotransporter), member 3; mitochondrial ribosomal protein S6	Multiple_Complex
TC0300012449.hg.1	5.22	6.4	-2.27	0.001	0.2447	CPNE4	copine IV	Multiple_Complex
TC0100007449.hg.1	15.29	16.48	-2.27	0.0141	0.5198	SH3BGRL3	SH3 domain binding glutamate-rich protein like 3	Multiple_Complex
TC0100013076.hg.1	7.63	8.82	-2.28	0.0037	0.3621	PADI2	peptidyl arginine deiminase, type II	Multiple_Complex
TC0200010847.hg.1	5.22	6.41	-2.28	0.0019	0.2774	DES	desmin	Multiple_Complex
TC1500010160.hg.1	4.45	5.66	-2.31	0.0019	0.2774	CTSH	cathepsin H	Multiple_Complex
TC1100013206.hg.1	8.76	9.98	-2.33	0.0016	0.2675	STARD10	StAR-related lipid transfer domain containing 10	Multiple_Complex
TC0Y00006433.hg.1	6	7.22	-2.34	0.0003	0.1096	PLCXD1	phosphatidylinositol-specific phospholipase C, X domain containing 1	Multiple_Complex
TC0600014095.hg.1	6.51	7.75	-2.35	0.0009	0.2311	RPP21	ribonuclease P/MRP 21kDa subunit	Multiple_Complex
TC0200009923.hg.1	3.84	5.09	-2.38	0.0052	0.3959	UBR3	Transcript Identified by AceView, Entrez Gene ID(s) 130507	Unassigned
TC1100009040.hg.1	8.54	9.81	-2.42	0.0016	0.2675	C11orf1	chromosome 11 open reading frame 1	Coding
TC2200008641.hg.1	6.97	8.25	-2.43	0.0013	0.2562	RAC2	ras-related C3 botulinum toxin substrate 2 (rho family, small GTP binding protein Rac2)	Multiple_Complex
TC0300013277.hg.1	3.72	5.02	-2.46	0.0011	0.2475	PEX5L	Transcript Identified by AceView, Entrez Gene ID(s) 51555	Unassigned
TC1200012863.hg.1	8.35	9.65	-2.47	0.0002	0.0869	CCDC92	coiled-coil domain containing 92	NonCoding
TC1400010644.hg.1	6.54	7.86	-2.5	0.0031	0.3531	SERPINA3	serpin peptidase inhibitor, clade A (alpha-1 antiproteinase, antitrypsin), member 3	Multiple_Complex
TC1600009200.hg.1	8.45	9.77	-2.5	0.0004	0.1512	TRAP1	TNF receptor-associated protein 1	Multiple_Complex
TC0400008380.hg.1	8.75	10.08	-2.51	0.0002	0.0968	CCDC109B	coiled-coil domain containing 109B	Multiple_Complex
TC1400007320.hg.1	7.29	8.62	-2.52	0.0004	0.1482	DACT1	dishevelled-binding antagonist of beta-catenin 1	Multiple_Complex
TC1900006520.hg.1	9.36	10.69	-2.52	0.0195	0.556	ATP5D	ATP synthase, H+ transporting, mitochondrial F1 complex, delta subunit	Multiple_Complex
TC1700009637.hg.1	9.5	10.83	-2.53	0.003	0.3456	PLSCR3; TMEM256; TMEM256-PLSCR3	phospholipid scramblase 3; transmembrane protein 256; TMEM256-PLSCR3 readthrough (NMD candidate)	Multiple_Complex
TC1800008827.hg.1	9.26	10.6	-2.53	0.0005	0.1671	CCBE1	collagen and calcium binding EGF domains 1	Multiple_Complex
TC0300011259.hg.1	6.24	7.6	-2.57	0.0008	0.2214	ARHGEF3	Rho guanine nucleotide exchange factor 3	Multiple_Complex
TC0900012219.hg.1	7.97	9.33	-2.58	0.0006	0.1809	CDKN2A	cyclin-dependent kinase inhibitor 2A	Multiple_Complex
TC0900007094.hg.1	7.02	8.4	-2.6	0.0002	0.1004	CA9	carbonic anhydrase IX	Multiple_Complex
TC0300012484.hg.1	8.9	10.28	-2.6	0.0036	0.3621	SLCO2A1	solute carrier organic anion transporter family, member 2A1	Multiple_Complex
TC0400011180.hg.1	10.45	11.84	-2.62	0.0002	0.0968	SCD5	stearoyl-CoA desaturase 5	Coding
TC0100010393.hg.1	12.69	14.09	-2.64	0.0001	0.074	RGS4	regulator of G-protein signaling 4	Multiple_Complex
TC1000011904.hg.1	9.01	10.42	-2.66	0.0001	0.0682	ABLIM1	actin binding LIM protein 1	Multiple_Complex
TC0X00009386.hg.1	11.6	13.04	-2.71	0.002	0.2845	SRPX	sushi-repeat containing protein, X-linked	Multiple_Complex
TC0300013687.hg.1	4.17	5.63	-2.75	0.0002	0.0802	TFRC	Transcript Identified by AceView, Entrez Gene ID(s) 7037	Unassigned
TC0700011876.hg.1	8.89	10.38	-2.82	0.0002	0.0802	ASNS	asparagine synthetase (glutamine-hydrolyzing)	Multiple_Complex
TC1700010677.hg.1	8.77	10.38	-3.07	6.26e-05	0.0516	KRT19	keratin 19, type I	Multiple_Complex
TC0600007788.hg.1	6.21	7.85	-3.11	6.65e-05	0.0529	SCUBE3	signal peptide, CUB domain, EGF-like 3	Multiple_Complex
TC0500011579.hg.1	8.48	10.12	-3.12	0.0013	0.2562	ST8SIA4	ST8 alpha-N-acetyl-neuraminide alpha-2,8-sialyltransferase 4	Multiple_Complex
TC1000010768.hg.1	6.08	7.87	-3.47	0.001	0.2351	EGR2	early growth response 2	Multiple_Complex
TC0200013861.hg.1	7.01	8.86	-3.62	1.18e-05	0.0158	MALL	mal, T-cell differentiation protein-like	Multiple_Complex
TC0300006961.hg.1	6.48	8.41	-3.81	5.93e-05	0.0509	CMTM8	CKLF-like MARVEL transmembrane domain containing 8	Coding
TC1500010723.hg.1	7.98	9.95	-3.92	0.0063	0.4148	CHAC1	ChaC glutathione-specific gamma-glutamylcyclotransferase 1	Multiple_Complex
