# Supplementary material for: Subventricular Zone‐on‐a‐Chip: A Model to Study Neurogenesis Disruption in Neonatal Intraventricular Hemorrhage
Source: Adv Sci (Weinh). 2025 Oct 24;13(3):e02145. doi: 10.1002/advs.202502145 (PMC12806495; doi:10.1002/advs.202502145)
Supplement: Supplementary file 6 — Supplemental DataFile [file ADVS-13-e02145-s002.zip › Supplementary File 2. Comparisons Oxy and Met HFA DEG lists.xlsx]

## Sheet: DEG Oxy∩Met
Upregulated				Downregulated
ABCC3				ABLIM1
ADAM12				ASNS
AKAP6				BCAR3
ANGPT1				CBS
ANKS1B				CCBE1
C1S				CCDC109B
C3				CCDC92
C8orf4				CMTM8
CCL20				DACT1
CD74				EGR2
CDH6				KCNS3
CEMIP				KRT19
CHST15				MALL
COLEC12				MEF2C
CPM				MFAP5
CSGALNACT1				OXTR
CTSS				PADI2
CXCL1				PEX5L
CXCL6				PLCXD1
CXCL8				PLN
CYP1B1				PSAT1
CYP39A1				RGS4
ELF1				SCUBE3
ENPP2				SLCO2A1
EREG				ST8SIA4
GCLM				TFRC
HLA-DRA				TLL1
HMOX1				UNC5C
HTRA3				ZZZ3
ICAM1
IL1A
IL1B
IL1R1
IL6
IL7R
KYNU
LACC1
LAMA4
MEDAG
MGST1
NKD1
NPTX1
NQO1
NTN4
PDE4D
PDPN
PLXNC1
PTGS1
PTGS2
RASD1
RASGRF2
RGL1
SCG2
SFRP2
SLC16A6
SLC7A11
SOD2
STC2
SVEP1
TFAP2C
TFPI2
TIPARP
TNFRSF21
TRIM16L
TRPA1
WNT5A

## Sheet: DEG Oxy - Met
Upregulated				Downregulated
CXCL3				TMEM258; MIR611
LIF				ITSN1
CRISPLD2				ARID5B
FHOD3				KIRREL3
RCAN2				ADGRG6
FGF2				CD68
KCNK2				AFF3
LPAR1				NPTXR
KCNH1				WRN
GFAP				FXYD5
TIAL1				NFASC
SYT1				IGFBP3
STARD13				GMDS
NCOA7				VSNL1
RORA				RNASET2
DPY19L2				HSPA1A; HSPA1B
IGFBP4				SERPINB7
WDR66				ID1
PRTG				HSPB1
E2F8				IGFBP2
PAPPA				LCTL
TM2D1				AGBL2
GALNT5				CNIH3; RP11-449J1.1
KIF20B				SESN3
SHCBP1				ID3
PLA2G4A				GLE1
PDE9A				PLPP4
OR4N4				TMEM9
PIK3CD				SDC1
TTC1				ZNF501
KLHL5				SEMA7A
TDG				DPPA4
PBLD				CD70
TAS2R14				BANF1
CHRNB4				TBX2
LUM				MFAP4
CCL2				NDRG1
CIITA				TGFB1
ACKR3				TJP1
ZNF441				SLC5A3; MRPS6
KPNA3				CPNE4
SYNJ2				SH3BGRL3
RSPH3				DES
SLC10A6				CTSH
LHFPL5				STARD10
HEG1				RPP21
LHX4-AS1; ACBD6				UBR3
CCDC150				C11orf1
IRAK2				RAC2
RDH8				SERPINA3
TMPO				TRAP1
DGKD				ATP5D
R3HDM1				PLSCR3; TMEM256; TMEM256-PLSCR3
ZNF200				ARHGEF3
LAPTM4A				CDKN2A
LPXN				CA9
				SCD5
				SRPX
				CHAC1

## Sheet: DEG Met - Oxy
Upregulated				Downregulated
EPSTI1				CCDC81
C1QTNF1				VEGFC
AKR1B1				CDON
BEX1				ANKRD20A1; ANKRD20A3
CXCL5				ITGA10
MARCH1				CD274
TNFSF11				ZNF844
OLFM2				CPA4
FAM167A				TMEM244
LOC81691; AC004381.6; U4atac				ABL2
CTSL				SLITRK1
AREG				NBAS
LAMA2				ADAMTSL1
GTSCR1				GADD45B
PLPPR4				SDHAF2
MED30				NTNG1
RGS20				MYO1F
HLA-DRB1				FILIP1L
MERTK				FGGY
SRGN				KCNMA1
NEFM				AMACR
MARVELD2				LMO7
OSGIN1				SULF1
PPARGC1A				ATP8B1
DDIT4				FBN2
SECTM1				RAB3B
FBXO30				CTGF
GPR183				FZD7
VDR				AKAP5
TREM1				ARAP2
EFEMP1				SERTAD2
CPT1A				GSN
CTSK				SCN9A
GAS7				FLT3
LMO2				OTUD6B
GNG11				POGZ
CEP19				SCD
AMPD3				PGM5
F3				PHGDH
AAGAB				UNC5D
TPCN1				PTPN13
PXK				RAB43
SLC2A6				DKK1
ERAP1
